# Supplementary material for: Redetermination of cytosinium hydrogen maleate–cytosine (1/1) from the original data
Source: Acta Crystallogr E Crystallogr Commun. 2016 Mar 15;72(Pt 4):509–11. doi: 10.1107/S2056989016003923 (PMC4910327; doi:10.1107/S2056989016003923)
Supplement: Supplementary file 1 [file e-72-00509-sup1.cif]

##############################################################################
#                                                                            #
# This CIF contains the data in a paper accepted for publication in          #
# Acta Crystallographica Section E. It conforms to the requirements of       #
# Notes for Authors for Acta Crystallographica Section E, and has been       #
# peer reviewed under the auspices of the IUCr Commission on Journals.       #
#                                                                            #
# Full details of the Crystallographic Information File format               #
# are given in the paper "The Crystallographic Information File (CIF):       #
# a New Standard Archive File for Crystallography" by S. R. Hall, F. H.      #
# Allen and I. D. Brown [Acta Cryst. (1991), A47, 655-685].                  #
#                                                                            #
# The current version of the core CIF dictionary is obtainable from          #
# ftp://ftp.iucr.org/pub/cif_core.dic.                                       #
#                                                                            #
# Software is freely available for graphical display of the structure(s)     #
# in this CIF. For information consult the CIF software page                 #
# http://www.iucr.org/resources/cif/software.                                #
#                                                                            #
# This file may be used for bona fide research purposes within the           #
# scientific community so long as proper attribution is given to the journal # 
# article from which it was obtained.                                        #
#                                                                            #
##############################################################################
data_global
_audit_creation_method
;
machine and manual editing
Some sections of the CIF were taken from the original
article while others were included from the redetermination.
;
_journal_date_recd_electronic     2016-02-09
_journal_date_accepted     2016-03-08
_journal_name_full     'Acta Crystallographica, Section E'
_journal_year     2016
_journal_volume     72
_journal_issue      4
_journal_page_first     509
_journal_page_last     511
_journal_paper_category     GO
_journal_paper_doi     10.1107/S2056989016003923
_journal_coeditor_code     SU5280
_publ_contact_author_name     'Jan F\'abry'
_publ_contact_author_address
;
Jan F\'abry
Institute of Physics Czech Acad. Sci.
Na Slovance 2
182 21 Praha 8
Czech Republic
;
_publ_contact_author_email     fabry@fzu.cz
_publ_contact_author_fax     '(420)2 8689 0527'
_publ_contact_author_phone     '(420)2 6605 2695'
_publ_section_title
;
Redetermination of cytosinium hydrogen maleate--cytosine (1/1) from the original
data
;
loop_
    _publ_author_name
    _publ_author_address
    'F\'abry, Jan'
;
Inst. of Physics of the Czech Academy of Sciences
Na Slovance 2,
182 21 Praha 8
Czech Republic
;
_publ_section_synopsis
;
The title structure has been redetermined from the data published by
Benali-Cherif, Falek & Direm [<i>Acta Cryst.</i> (2009), E<b>65</b>,
o3058--o3059]. The improvement of the present redetermination consists in the
discovery of the disorder of one of the H atoms with occupancies equal to
0.55(2) and 0.45(2), respectively. These H atoms are involved in an N...N
hydrogen bond and are shifted towards its centre.
;
data_I
_journal_paper_doi     10.1107/S2056989016003923
_database_code_depnum_ccdc_archive     'CCDC 1459296'
_chemical_name_systematic
;
Cytosinium hydrogen maleate--cytosine (1/1)
;
_chemical_name_common     'Cytosinium hydrogen maleate'
_chemical_formula_moiety     'C4 H6 N3 O +, C4 H3 O4 -, C4 H5 N3 O'
_chemical_formula_sum     'C12 H14 N6 O6'
_chemical_formula_iupac     'C4 H6 N3 O +, C4 H3 O4 -, C4 H5 N3 O'
_chemical_formula_weight     338.29
_chemical_melting_point     ?
_symmetry_cell_setting     monoclinic
_symmetry_space_group_name_H-M     'C 2/c'
_symmetry_space_group_name_hall     '-C 2yc'
loop_
    _space_group_symop_id
    _space_group_symop_operation_xyz
    1 x,y,z
    2 -x,y,-z+1/2
    3 -x,-y,-z
    4 x,-y,z+1/2
    5 x+1/2,y+1/2,z
    6 -x+1/2,y+1/2,-z+1/2
    7 -x+1/2,-y+1/2,-z
    8 x+1/2,-y+1/2,z+1/2
_cell_length_a     27.3226(5)
_cell_length_b     7.3618(2)
_cell_length_c     14.6742(4)
_cell_angle_alpha     90.00
_cell_angle_beta     93.9050(10)
_cell_angle_gamma     90.00
_cell_volume     2944.77(13)
_cell_formula_units_Z     8
_cell_measurement_reflns_used     3490
_cell_measurement_theta_min     2.78
_cell_measurement_theta_max     28.0
_cell_measurement_temperature     298(2)
_exptl_crystal_description     prism
_exptl_crystal_colour     colourless
_exptl_crystal_size_max     0.3
_exptl_crystal_size_mid     0.15
_exptl_crystal_size_min     0.1
_exptl_crystal_density_diffrn     1.526
_exptl_crystal_density_meas     ?
_exptl_crystal_density_method     'not measured'
_exptl_crystal_F_000     1408
_exptl_absorpt_coefficient_mu     0.125
_exptl_absorpt_correction_type     none
_exptl_absorpt_process_details     ?
_exptl_absorpt_correction_T_min     ?
_exptl_absorpt_correction_T_max     ?
_exptl_special_details     ?
_diffrn_ambient_temperature     298(2)
_diffrn_radiation_type     MoK\a
_diffrn_radiation_wavelength     0.71073
_diffrn_radiation_source     'fine-focus sealed tube'
_diffrn_radiation_monochromator     graphite
_diffrn_measurement_device_type     'Nonius KappaCCD'
_diffrn_measurement_device     KappaCCD
_diffrn_measurement_method     '\w--\q'
_diffrn_detector_area_resol_mean     ?
_diffrn_reflns_number     3490
_diffrn_reflns_av_R_equivalents     0.0430
_diffrn_reflns_av_sigmaI/netI     0.0331
_diffrn_reflns_theta_min     2.78
_diffrn_reflns_theta_max     28.0
_diffrn_reflns_theta_full     28.00
_diffrn_measured_fraction_theta_max     0.979
_diffrn_measured_fraction_theta_full     0.979
_diffrn_reflns_limit_h_min     0
_diffrn_reflns_limit_h_max     35
_diffrn_reflns_limit_k_min     0
_diffrn_reflns_limit_k_max     9
_diffrn_reflns_limit_l_min     -19
_diffrn_reflns_limit_l_max     19
_diffrn_standards_number     0
_diffrn_standards_interval_count     ?
_diffrn_standards_interval_time     ?
_diffrn_standards_decay_%     ?
_refine_special_details
;
This part differs from the original article by
Benali-Cherif <i>et al.</i> (2009).
In the refinement, F^2^ > 3\s(F^2^) has been used
as a criterion for observed diffractions.
The diffractions for which ||Fo|-|Fc||>10\s(F) were discarded
from the refinement.
This refers to the diffractions 5 1 0; -9 1 1;
-1 1 1; -8 2 1; 4 2 1; -2 0 2; 0 0 2;
-3 1 2; -20 0 8; 22 2 8.
;
_reflns_number_total     3474
_reflns_number_gt     2367
_reflns_threshold_expression     'I>3\s(I)'
_refine_ls_structure_factor_coef     Fsqd
_refine_ls_R_factor_all     0.0654
_refine_ls_R_factor_gt     0.0380
_refine_ls_wR_factor_gt     0.0864
_refine_ls_wR_factor_ref     0.0928
_refine_ls_goodness_of_fit_ref     1.85
_refine_ls_restrained_S_all     ?
_refine_ls_number_reflns     3474
_refine_ls_number_parameters     246
_refine_ls_number_restraints     2
_refine_ls_number_constraints     33
_refine_ls_hydrogen_treatment     mixed
_refine_ls_weighting_scheme     sigma
_refine_ls_weighting_details     'w=1/(\s^2^(I)+0.0004I^2^)'
_refine_ls_shift/su_max     0.0222
_refine_ls_shift/su_mean     0.0017
_refine_diff_density_max     0.20
_refine_diff_density_min     -0.20
_refine_ls_extinction_method
;
B--C type 1 Lorentzian isotropic (Becker & Coppens, 1974)
;
_refine_ls_extinction_coef        21E3(5)
_refine_ls_abs_structure_details     ?
_refine_ls_abs_structure_Flack     ?
_refine_ls_abs_structure_Rogers     ?
loop_
    _atom_type_symbol
    _atom_type_scat_dispersion_real
    _atom_type_scat_dispersion_imag
    _atom_type_scat_source
    C 0.0033 0.0016 'International Tables Vol C tables 4.2.6.8 and 6.1.1.1'
    H 0.0000 0.0000 'International Tables Vol C tables 4.2.6.8 and 6.1.1.1'
    N 0.0061 0.0033 'International Tables Vol C tables 4.2.6.8 and 6.1.1.1'
    O 0.0106 0.0060 'International Tables Vol C tables 4.2.6.8 and 6.1.1.1'
_computing_data_collection
;
KappaCCD Server Software (Nonius, 1998)
;
_computing_cell_refinement
;
<i>DENZO</i> and <i>SCALEPACK</i>
(Otwinowski & Minor, 1997)
;
_computing_data_reduction
;
<i>DENZO</i> and <i>SCALEPACK</i>
(Otwinowski & Minor, 1997)
;
_computing_structure_solution
;
<i>SIR2004</i> (Burla <i>et al.</i>,  2005)
;
_computing_structure_refinement
;
<i>JANA</i>2006 (Pet\<r\'i\<cek <i>et al.</i>, 2014)
;
_computing_molecular_graphics
;
<i>PLATON</i> (Spek, 2009) and <i>JANA</i>2006 (Pet\<r\'i\<cek <i>et
al.</i>,
2014)
;
_computing_publication_material
;
<i>JANA</i>2006 (Pet\<r\'i\<cek <i>et al.</i>, 2014)
;
loop_
    _atom_site_type_symbol
    _atom_site_label
    _atom_site_fract_x
    _atom_site_fract_y
    _atom_site_fract_z
    _atom_site_U_iso_or_equiv
    _atom_site_adp_type
    _atom_site_calc_flag
    _atom_site_refinement_flags
    _atom_site_occupancy
    _atom_site_disorder_assembly
    _atom_site_disorder_group
    O O7b 0.33926(3) 1.06385(11) 0.29287(6) 0.0445(3) Uani d . 1 . .
    N N1b 0.40065(3) 0.90018(14) 0.23744(7) 0.0400(3) Uani d . 1 . .
    H H1b 0.4157(5) 1.011(2) 0.2197(9) 0.048 Uiso d . 1 . .
    N N3b 0.33591(3) 0.75686(12) 0.30318(7) 0.0368(3) Uani d . 1 . .
    N N8b 0.33297(5) 0.44786(15) 0.31476(9) 0.0506(4) Uani d . 1 . .
    H H8b1 0.3454(5) 0.338(2) 0.3026(9) 0.0607 Uiso d . 1 . .
    H H8b2 0.3002(6) 0.458(2) 0.3394(9) 0.0607 Uiso d . 1 . .
    C C2b 0.35770(4) 0.91429(16) 0.27860(8) 0.0352(4) Uani d . 1 . .
    C C4b 0.35664(4) 0.59317(16) 0.28928(8) 0.0386(4) Uani d . 1 . .
    C C5b 0.40187(4) 0.58331(18) 0.24835(9) 0.0443(4) Uani d . 1 . .
    H H5b 0.416945 0.472174 0.23913 0.0531 Uiso d . 1 . .
    C C6b 0.42233(5) 0.73892(18) 0.22326(9) 0.0443(4) Uani d . 1 . .
    H H6b 0.451959 0.735942 0.195619 0.0531 Uiso d . 1 . .
    O O7a 0.23772(3) 0.47438(12) 0.38018(7) 0.0481(3) Uani d . 1 . .
    N N1a 0.17576(3) 0.63613(15) 0.43512(7) 0.0413(3) Uani d . 1 . .
    H H1a 0.1595(4) 0.528(2) 0.4518(9) 0.0496 Uiso d . 1 . .
    N N3a 0.24303(3) 0.78185(13) 0.37815(7) 0.0375(3) Uani d . 1 . .
    N N8a 0.24808(5) 1.09110(16) 0.37611(9) 0.0522(4) Uani d . 1 . .
    H H8a1 0.2767(6) 1.0812(19) 0.3501(10) 0.0627 Uiso d . 1 . .
    H H8a2 0.2363(5) 1.200(2) 0.3886(10) 0.0627 Uiso d . 1 . .
    C C2a 0.21958(4) 0.62341(16) 0.39695(8) 0.0364(4) Uani d . 1 . .
    C C4a 0.22340(4) 0.94481(16) 0.39665(8) 0.0388(4) Uani d . 1 . .
    C C5a 0.17788(4) 0.95478(18) 0.43679(9) 0.0439(4) Uani d . 1 . .
    H H5a 0.164021 1.066081 0.450387 0.0527 Uiso d . 1 . .
    C C6a 0.15539(5) 0.79794(18) 0.45457(9) 0.0447(4) Uani d . 1 . .
    H H6a 0.125322 0.800462 0.480683 0.0536 Uiso d . 1 . .
    O O1 0.00024(3) 0.51326(12) 0.62974(6) 0.0463(3) Uani d . 1 . .
    O O2 -0.05067(3) 0.30108(13) 0.67262(7) 0.0560(3) Uani d . 1 . .
    O O3 0.07413(3) 0.53082(11) 0.54869(6) 0.0433(3) Uani d . 1 . .
    H H3 0.0368(5) 0.535(2) 0.5874(9) 0.0649 Uiso d . 1 . .
    O O4 0.12217(3) 0.33900(14) 0.48088(7) 0.0555(3) Uani d . 1 . .
    C C1 0.08603(4) 0.37076(18) 0.52453(8) 0.0394(4) Uani d . 1 . .
    C C2 0.05595(5) 0.21144(19) 0.54864(10) 0.0512(5) Uani d . 1 . .
    H H1 0.067397 0.100138 0.528962 0.0614 Uiso d . 1 . .
    C C3 0.01546(5) 0.20204(19) 0.59362(10) 0.0523(5) Uani d . 1 . .
    H H2 0.003281 0.085236 0.600501 0.0628 Uiso d . 1 . .
    C C4 -0.01355(4) 0.34770(18) 0.63476(8) 0.0415(4) Uani d . 1 . .
    H H1n3b 0.3079(5) 0.763(3) 0.3267(14) 0.0442 Uiso d . 0.554(16) . .
    H H1n3a 0.2718(6) 0.783(4) 0.3556(18) 0.045 Uiso d . 0.446(16) . .
loop_
    _atom_site_aniso_label
    _atom_site_aniso_U_11
    _atom_site_aniso_U_22
    _atom_site_aniso_U_33
    _atom_site_aniso_U_12
    _atom_site_aniso_U_13
    _atom_site_aniso_U_23
    _atom_site_aniso_type_symbol
    O7b 0.0462(5) 0.0256(5) 0.0628(6) 0.0015(3) 0.0110(4) -0.0015(4) O
    N1b 0.0413(6) 0.0342(6) 0.0454(6) -0.0014(4) 0.0100(5) -0.0016(5) N
    N3b 0.0375(5) 0.0249(6) 0.0486(6) 0.0009(4) 0.0073(4) -0.0018(4) N
    N8b 0.0551(7) 0.0278(6) 0.0705(8) 0.0025(5) 0.0171(6) 0.0000(5) N
    C2b 0.0374(6) 0.0291(7) 0.0388(7) 0.0009(5) 0.0007(5) -0.0022(5) C
    C4b 0.0450(6) 0.0285(7) 0.0420(7) 0.0019(5) 0.0002(5) -0.0021(5) C
    C5b 0.0452(7) 0.0368(8) 0.0516(8) 0.0105(5) 0.0093(6) -0.0029(6) C
    C6b 0.0425(6) 0.0435(8) 0.0476(8) 0.0062(5) 0.0093(6) -0.0040(6) C
    O7a 0.0468(5) 0.0246(5) 0.0740(6) 0.0004(4) 0.0134(4) -0.0008(4) O
    N1a 0.0382(5) 0.0335(6) 0.0532(6) -0.0044(4) 0.0100(5) -0.0018(5) N
    N3a 0.0354(5) 0.0246(5) 0.0531(6) 0.0008(4) 0.0079(4) -0.0001(4) N
    N8a 0.0515(6) 0.0263(6) 0.0806(9) 0.0013(5) 0.0171(6) 0.0004(6) N
    C2a 0.0374(6) 0.0269(7) 0.0448(7) 0.0008(5) 0.0024(5) 0.0000(5) C
    C4a 0.0400(6) 0.0296(7) 0.0467(7) 0.0024(5) 0.0009(5) -0.0017(5) C
    C5a 0.0421(7) 0.0341(7) 0.0560(8) 0.0085(5) 0.0059(6) -0.0059(6) C
    C6a 0.0375(6) 0.0457(8) 0.0514(8) 0.0032(5) 0.0073(6) -0.0065(6) C
    O1 0.0411(5) 0.0411(6) 0.0582(6) -0.0016(4) 0.0155(4) -0.0041(4) O
    O2 0.0471(5) 0.0532(6) 0.0703(7) -0.0059(4) 0.0234(5) 0.0033(5) O
    O3 0.0426(5) 0.0365(5) 0.0521(5) -0.0035(4) 0.0137(4) -0.0025(4) O
    O4 0.0547(5) 0.0476(6) 0.0677(6) -0.0001(4) 0.0288(5) -0.0052(5) O
    C1 0.0402(6) 0.0388(7) 0.0398(7) 0.0003(5) 0.0070(5) -0.0002(6) C
    C2 0.0545(8) 0.0338(8) 0.0675(9) 0.0020(6) 0.0202(7) -0.0028(6) C
    C3 0.0544(8) 0.0332(8) 0.0714(10) -0.0045(6) 0.0185(7) 0.0033(7) C
    C4 0.0383(6) 0.0417(8) 0.0449(7) -0.0028(5) 0.0059(5) 0.0025(6) C
loop_
    _geom_bond_atom_site_label_1
    _geom_bond_atom_site_label_2
    _geom_bond_site_symmetry_1
    _geom_bond_site_symmetry_2
    _geom_bond_distance
    _geom_bond_publ_flag
    O7b C2b . . 1.2345(14) ?
    N1b H1b . . 0.956(15) ?
    N1b C2b . . 1.3600(15) ?
    N1b C6b . . 1.3492(17) ?
    N3b C2b . . 1.3627(15) ?
    N3b C4b . . 1.3528(15) ?
    N3b H1n3b . . 0.861(16) ?
    N8b H8b1 . . 0.900(17) ?
    N8b H8b2 . . 0.992(15) ?
    N8b C4b . . 1.3174(17) ?
    H8b1 H8b2 . . 1.64(2) ?
    C4b C5b . . 1.4123(17) ?
    C5b H5b . . 0.93 ?
    C5b C6b . . 1.3373(18) ?
    C6b H6b . . 0.93 ?
    O7a C2a . . 1.2356(14) ?
    N1a H1a . . 0.952(14) ?
    N1a C2a . . 1.3591(15) ?
    N1a C6a . . 1.3535(17) ?
    N3a C2a . . 1.3679(15) ?
    N3a C4a . . 1.3493(15) ?
    N3a H1n3a . . 0.873(18) ?
    N8a H8a1 . . 0.897(16) ?
    N8a H8a2 . . 0.885(17) ?
    N8a C4a . . 1.3165(17) ?
    H8a1 H8a2 . . 1.54(2) ?
    C4a C5a . . 1.4137(17) ?
    C5a H5a . . 0.93 ?
    C5a C6a . . 1.3420(19) ?
    C6a H6a . . 0.93 ?
    O1 H3 . . 1.223(14) ?
    O1 C4 . . 1.2793(16) ?
    O2 C4 . . 1.2376(15) ?
    O3 H3 . . 1.201(14) ?
    O3 C1 . . 1.2789(15) ?
    O4 C1 . . 1.2354(15) ?
    C1 C2 . . 1.4886(19) ?
    C2 H1 . . 0.93 ?
    C2 C3 . . 1.328(2) ?
    C3 H2 . . 0.93 ?
    C3 C4 . . 1.4859(19) ?
    H1n3b H1n3a . . 1.11(2) ?
loop_
    _geom_angle_atom_site_label_1
    _geom_angle_atom_site_label_2
    _geom_angle_atom_site_label_3
    _geom_angle_site_symmetry_1
    _geom_angle_site_symmetry_2
    _geom_angle_site_symmetry_3
    _geom_angle
    _geom_angle_publ_flag
    H1b N1b C2b . . . 117.2(8) ?
    H1b N1b C6b . . . 120.3(8) ?
    C2b N1b C6b . . . 122.48(11) ?
    C2b N3b C4b . . . 121.52(10) ?
    C2b N3b H1n3b . . . 118.7(15) ?
    C4b N3b H1n3b . . . 119.8(15) ?
    H8b1 N8b H8b2 . . . 120.1(13) ?
    H8b1 N8b C4b . . . 118.2(9) ?
    H8b2 N8b C4b . . . 121.2(9) ?
    O7b C2b N1b . . . 121.19(11) ?
    O7b C2b N3b . . . 121.54(10) ?
    N1b C2b N3b . . . 117.28(10) ?
    N3b C4b N8b . . . 117.51(11) ?
    N3b C4b C5b . . . 119.83(11) ?
    N8b C4b C5b . . . 122.67(11) ?
    C4b C5b H5b . . . 121.07 ?
    C4b C5b C6b . . . 117.86(12) ?
    H5b C5b C6b . . . 121.07 ?
    N1b C6b C5b . . . 121.00(12) ?
    N1b C6b H6b . . . 119.5 ?
    C5b C6b H6b . . . 119.5 ?
    H1a N1a C2a . . . 119.2(8) ?
    H1a N1a C6a . . . 118.4(8) ?
    C2a N1a C6a . . . 122.28(11) ?
    C2a N3a C4a . . . 121.30(10) ?
    C2a N3a H1n3a . . . 121.9(18) ?
    C4a N3a H1n3a . . . 116.8(18) ?
    H8a1 N8a H8a2 . . . 120.2(14) ?
    H8a1 N8a C4a . . . 120.4(9) ?
    H8a2 N8a C4a . . . 119.4(10) ?
    O7a C2a N1a . . . 121.32(11) ?
    O7a C2a N3a . . . 121.14(10) ?
    N1a C2a N3a . . . 117.53(10) ?
    N3a C4a N8a . . . 117.68(11) ?
    N3a C4a C5a . . . 120.20(11) ?
    N8a C4a C5a . . . 122.12(12) ?
    C4a C5a H5a . . . 121.18 ?
    C4a C5a C6a . . . 117.64(12) ?
    H5a C5a C6a . . . 121.18 ?
    N1a C6a C5a . . . 121.06(12) ?
    N1a C6a H6a . . . 119.47 ?
    C5a C6a H6a . . . 119.47 ?
    H3 O1 C4 . . . 114.1(8) ?
    H3 O3 C1 . . . 113.3(8) ?
    O1 H3 O3 . . . 170.6(15) ?
    O3 C1 O4 . . . 123.05(12) ?
    O3 C1 C2 . . . 120.35(11) ?
    O4 C1 C2 . . . 116.60(12) ?
    C1 C2 H1 . . . 114.68 ?
    C1 C2 C3 . . . 130.64(13) ?
    H1 C2 C3 . . . 114.68 ?
    C2 C3 H2 . . . 114.74 ?
    C2 C3 C4 . . . 130.53(13) ?
    H2 C3 C4 . . . 114.74 ?
    O1 C4 O2 . . . 122.93(12) ?
    O1 C4 C3 . . . 119.78(11) ?
    O2 C4 C3 . . . 117.28(12) ?
loop_
    _geom_hbond_atom_site_label_D
    _geom_hbond_atom_site_label_H
    _geom_hbond_atom_site_label_A
    _geom_hbond_site_symmetry_D
    _geom_hbond_site_symmetry_H
    _geom_hbond_site_symmetry_A
    _geom_hbond_distance_DH
    _geom_hbond_distance_HA
    _geom_hbond_distance_DA
    _geom_hbond_angle_DHA
    _geom_hbond_publ_flag
    N1b H1b O2 . . 8_564 0.956(15) 1.824(15) 2.7718(14) 170.8(13) y
    N8b H8b1 O7b . . 1_545 0.900(17) 2.030(18) 2.8517(14) 151.2(13) y
    N8b H8b2 O7a . . . 0.992(15) 1.850(15) 2.8411(15) 177.4(12) y
    C5b H5b O2 . . 8_554 0.93 2.43 3.3347(16) 164.60 y
    N1a H1a O4 . . . 0.952(14) 1.793(14) 2.7411(14) 173.2(12) y
    N8a H8a1 O7b . . . 0.897(16) 1.959(16) 2.8555(15) 179.0(13) y
    N8a H8a2 O7a . . 1_565 0.885(17) 2.028(18) 2.8368(15) 151.5(14) y
    C5a H5a O4 . . 1_565 0.93 2.37 3.2970(16) 175.15 y
    O1 H3 O3 . . . 1.223(14) 1.201(14) 2.4155(12) 170.6(15) y
    O1 H3 C1 . . . 1.223(14) 2.071(15) 3.0775(15) 136.7(11) y
    O3 H3 O1 . . . 1.201(14) 1.223(14) 2.4155(12) 170.6(15) y
    O3 H3 C4 . . . 1.201(14) 2.100(15) 3.0927(15) 137.4(12) y
    N3b H1n3b N3a . . . 0.861(16) 1.979(16) 2.8398(14) 178(2) y
    N3a H1n3a N3b . . . 0.873(18) 1.970(18) 2.8398(14) 174(3) y
_iucr_refine_instructions_details
;
#m40
   41    0    0    0
 1.023803 0.000000 0.000000 0.000000 0.000000 0.000000      100000
 0.000000 0.000000                                          00
 0.000000 0.000000 0.000000 0.000000 0.000000 0.000000      000000
 2.099941 0.000000 0.000000 0.000000 0.000000 0.000000      100000
O7b       4  2     1.000000 0.339265 1.063847 0.292872
 0.046213 0.025582 0.062769 0.001489 0.010992-0.001507      0111111111
N1b       3  2     1.000000 0.400651 0.900178 0.237442
 0.041299 0.034223 0.045414-0.001409 0.009992-0.001605      0111111111
H1b       2  1     1.000000 0.415748 1.010575 0.219678
 0.047989 0.000000 0.000000 0.000000 0.000000 0.000000      0111000000
N3b       3  2     1.000000 0.335913 0.756860 0.303184
 0.037544 0.024916 0.048578 0.000864 0.007273-0.001796      0111111111
H3b       2  1     0.000000 0.312120 0.761642 0.323538
 0.044178 0.000000 0.000000 0.000000 0.000000 0.000000      0000000000
N8b       3  2     1.000000 0.332968 0.447857 0.314764
 0.055128 0.027843 0.070544 0.002478 0.017132-0.000018      0111111111
H8b1      2  1     1.000000 0.345447 0.338090 0.302633
 0.060702 0.000000 0.000000 0.000000 0.000000 0.000000      0111000000
H8b2      2  1     1.000000 0.300176 0.457737 0.339431
 0.060702 0.000000 0.000000 0.000000 0.000000 0.000000      0111000000
C2b       1  2     1.000000 0.357695 0.914292 0.278598
 0.037410 0.029075 0.038830 0.000911 0.000664-0.002176      0111111111
C4b       1  2     1.000000 0.356641 0.593175 0.289280
 0.045047 0.028516 0.041993 0.001877 0.000228-0.002110      0111111111
C5b       1  2     1.000000 0.401873 0.583314 0.248345
 0.045246 0.036829 0.051590 0.010466 0.009261-0.002924      0111111111
H5b       2  1     1.000000 0.416945 0.472174 0.239130
 0.053140 0.000000 0.000000 0.000000 0.000000 0.000000      0000000000
C6b       1  2     1.000000 0.422334 0.738924 0.223260
 0.042531 0.043532 0.047595 0.006172 0.009283-0.004035      0111111111
H6b       2  1     1.000000 0.451959 0.735942 0.195619
 0.053123 0.000000 0.000000 0.000000 0.000000 0.000000      0000000000
O7a       4  2     1.000000 0.237724 0.474379 0.380182
 0.046826 0.024627 0.074049 0.000417 0.013449-0.000826      0111111111
N1a       3  2     1.000000 0.175761 0.636129 0.435116
 0.038230 0.033518 0.053226-0.004412 0.010029-0.001798      0111111111
H1a       2  1     1.000000 0.159491 0.527938 0.451778
 0.049611 0.000000 0.000000 0.000000 0.000000 0.000000      0111000000
N3a       3  2     1.000000 0.243031 0.781852 0.378148
 0.035354 0.024648 0.053104 0.000829 0.007928-0.000088      0111111111
N8a       3  2     1.000000 0.248077 1.091104 0.376106
 0.051492 0.026316 0.080624 0.001294 0.017132 0.000352      0111111111
H8a1      2  1     1.000000 0.276734 1.081174 0.350122
 0.062682 0.000000 0.000000 0.000000 0.000000 0.000000      0111000000
H8a2      2  1     1.000000 0.236281 1.199545 0.388607
 0.062682 0.000000 0.000000 0.000000 0.000000 0.000000      0111000000
C2a       1  2     1.000000 0.219581 0.623413 0.396954
 0.037440 0.026884 0.044802 0.000767 0.002434-0.000046      0111111111
C4a       1  2     1.000000 0.223400 0.944813 0.396655
 0.039956 0.029567 0.046739 0.002437 0.000868-0.001703      0111111111
C5a       1  2     1.000000 0.177883 0.954781 0.436791
 0.042066 0.034059 0.056017 0.008465 0.005914-0.005933      0111111111
H5a       2  1     1.000000 0.164021 1.066081 0.450387
 0.052716 0.000000 0.000000 0.000000 0.000000 0.000000      0000000000
C6a       1  2     1.000000 0.155389 0.797936 0.454573
 0.037532 0.045732 0.051375 0.003177 0.007340-0.006467      0111111111
H6a       2  1     1.000000 0.125322 0.800462 0.480683
 0.053620 0.000000 0.000000 0.000000 0.000000 0.000000      0000000000
O1        4  2     1.000000 0.000238 0.513256 0.629736
 0.041140 0.041124 0.058237-0.001550 0.015485-0.004142      0111111111
O2        4  2     1.000000-0.050671 0.301081 0.672616
 0.047106 0.053162 0.070285-0.005893 0.023444 0.003253      0111111111
O3        4  2     1.000000 0.074132 0.530818 0.548688
 0.042644 0.036526 0.052090-0.003531 0.013688-0.002513      0111111111
H3        2  1     1.000000 0.036837 0.535081 0.587417
 0.064915 0.000000 0.000000 0.000000 0.000000 0.000000      0111000000
O4        4  2     1.000000 0.122168 0.338995 0.480876
 0.054685 0.047619 0.067687-0.000123 0.028760-0.005233      0111111111
C1        1  2     1.000000 0.086028 0.370759 0.524527
 0.040226 0.038806 0.039829 0.000257 0.007028-0.000186      0111111111
C2        1  2     1.000000 0.055949 0.211439 0.548641
 0.054459 0.033812 0.067511 0.002038 0.020160-0.002783      0111111111
H1        2  1     1.000000 0.067397 0.100138 0.528962
 0.061437 0.000000 0.000000 0.000000 0.000000 0.000000      0000000000
C3        1  2     1.000000 0.015461 0.202040 0.593624
 0.054364 0.033179 0.071378-0.004520 0.018504 0.003341      0111111111
H2        2  1     1.000000 0.003281 0.085236 0.600501
 0.062790 0.000000 0.000000 0.000000 0.000000 0.000000      0000000000
C4        1  2     1.000000-0.013554 0.347701 0.634757
 0.038281 0.041656 0.044912-0.002780 0.005901 0.002535      0111111111
H3a       2  1     0.000000 0.291160 0.770636 0.339775
 0.056217 0.000000 0.000000 0.000000 0.000000 0.000000      0000000000
H1n3b     2  1     0.554047 0.307925 0.762664 0.326746
 0.044178 0.000000 0.000000 0.000000 0.000000 0.000000      0111000000
H1n3a     2  1     0.445953 0.271786 0.782686 0.355623
 0.044974 0.000000 0.000000 0.000000 0.000000 0.000000      1111000000
----------------------------   s.u. block   ----------------------------
 0.002443 0.000000 0.000000 0.000000 0.000000 0.000000
 0.000000 0.000000
 0.000000 0.000000 0.000000 0.000000 0.000000 0.000000
 0.468330 0.000000 0.000000 0.000000 0.000000 0.000000
O7b                0.000000 0.000028 0.000110 0.000062
 0.000466 0.000498 0.000581 0.000342 0.000410 0.000392
N1b                0.000000 0.000034 0.000142 0.000069
 0.000559 0.000626 0.000613 0.000432 0.000460 0.000467
H1b                0.000000 0.000453 0.002126 0.000896
 0.000000 0.000000 0.000000 0.000000 0.000000 0.000000
N3b                0.000000 0.000034 0.000124 0.000071
 0.000504 0.000550 0.000621 0.000388 0.000447 0.000434
H3b                0.000000 0.000000 0.000000 0.000000
 0.000000 0.000000 0.000000 0.000000 0.000000 0.000000
N8b                0.000000 0.000045 0.000153 0.000085
 0.000659 0.000637 0.000798 0.000488 0.000574 0.000544
H8b1               0.000000 0.000491 0.002392 0.000947
 0.000000 0.000000 0.000000 0.000000 0.000000 0.000000
H8b2               0.000000 0.000556 0.002003 0.000944
 0.000000 0.000000 0.000000 0.000000 0.000000 0.000000
C2b                0.000000 0.000039 0.000155 0.000078
 0.000595 0.000681 0.000661 0.000460 0.000496 0.000497
C4b                0.000000 0.000042 0.000159 0.000082
 0.000642 0.000679 0.000684 0.000482 0.000533 0.000517
C5b                0.000000 0.000042 0.000178 0.000088
 0.000689 0.000789 0.000778 0.000531 0.000583 0.000584
H5b                0.000000-0.100000-0.100000-0.100000
 0.000000 0.000000 0.000000 0.000000 0.000000 0.000000
C6b                0.000000 0.000047 0.000178 0.000089
 0.000646 0.000807 0.000765 0.000532 0.000577 0.000585
H6b                0.000000-0.100000-0.100000-0.100000
 0.000000 0.000000 0.000000 0.000000 0.000000 0.000000
O7a                0.000000 0.000029 0.000116 0.000066
 0.000482 0.000475 0.000634 0.000355 0.000436 0.000430
N1a                0.000000 0.000034 0.000147 0.000073
 0.000530 0.000609 0.000647 0.000429 0.000461 0.000494
H1a                0.000000 0.000449 0.002005 0.000898
 0.000000 0.000000 0.000000 0.000000 0.000000 0.000000
N3a                0.000000 0.000033 0.000128 0.000073
 0.000487 0.000545 0.000622 0.000377 0.000444 0.000438
N8a                0.000000 0.000045 0.000159 0.000093
 0.000626 0.000642 0.000855 0.000473 0.000594 0.000559
H8a1               0.000000 0.000583 0.001942 0.000984
 0.000000 0.000000 0.000000 0.000000 0.000000 0.000000
H8a2               0.000000 0.000520 0.002429 0.001001
 0.000000 0.000000 0.000000 0.000000 0.000000 0.000000
C2a                0.000000 0.000039 0.000156 0.000080
 0.000572 0.000656 0.000698 0.000461 0.000515 0.000520
C4a                0.000000 0.000041 0.000158 0.000083
 0.000598 0.000679 0.000715 0.000482 0.000523 0.000542
C5a                0.000000 0.000043 0.000182 0.000092
 0.000666 0.000725 0.000786 0.000518 0.000565 0.000598
H5a                0.000000-0.100000-0.100000-0.100000
 0.000000 0.000000 0.000000 0.000000 0.000000 0.000000
C6a                0.000000 0.000046 0.000180 0.000091
 0.000628 0.000833 0.000770 0.000536 0.000564 0.000619
H6a                0.000000-0.100000-0.100000-0.100000
 0.000000 0.000000 0.000000 0.000000 0.000000 0.000000
O1                 0.000000 0.000029 0.000124 0.000060
 0.000474 0.000554 0.000576 0.000371 0.000406 0.000426
O2                 0.000000 0.000030 0.000131 0.000066
 0.000504 0.000629 0.000660 0.000418 0.000470 0.000491
O3                 0.000000 0.000029 0.000114 0.000058
 0.000460 0.000525 0.000534 0.000360 0.000400 0.000405
H3                 0.000000 0.000483 0.002246 0.000875
 0.000000 0.000000 0.000000 0.000000 0.000000 0.000000
O4                 0.000000 0.000031 0.000136 0.000065
 0.000525 0.000589 0.000631 0.000426 0.000478 0.000484
C1                 0.000000 0.000040 0.000175 0.000083
 0.000619 0.000743 0.000670 0.000504 0.000530 0.000551
C2                 0.000000 0.000047 0.000189 0.000098
 0.000751 0.000761 0.000915 0.000557 0.000687 0.000642
H1                 0.000000-0.100000-0.100000-0.100000
 0.000000 0.000000 0.000000 0.000000 0.000000 0.000000
C3                 0.000000 0.000048 0.000193 0.000100
 0.000768 0.000796 0.000952 0.000567 0.000687 0.000671
H2                 0.000000-0.100000-0.100000-0.100000
 0.000000 0.000000 0.000000 0.000000 0.000000 0.000000
C4                 0.000000 0.000041 0.000183 0.000084
 0.000617 0.000783 0.000719 0.000529 0.000539 0.000582
H3a                0.000000 0.000000 0.000000 0.000000
 0.000000 0.000000 0.000000 0.000000 0.000000 0.000000
H1n3b              0.016302 0.000492 0.003105 0.001425
 0.000000 0.000000 0.000000 0.000000 0.000000 0.000000
H1n3a              0.016302 0.000553 0.003783 0.001797
 0.000000 0.000000 0.000000 0.000000 0.000000 0.000000
--------------------------   Saved points   ----------------------------
    0
--------------------------   Fourier maxima   --------------------------
    1    1    1
max1      1  1     1.000000 0.748485 0.230133 0.655560      000  0  0  0
     0.15     0.07
max2      1  1     1.000000 0.672770 0.239956 0.679829      000  0  0  0
     0.16     0.07
max3      1  1     1.000000 0.801832 0.246324 0.313041      000  0  0  0
     0.13     0.06
max4      1  1     1.000000 0.458140 0.195814 0.687710      000  0  0  0
     0.15     0.06
max5      1  1     1.000000 0.761841 0.212706 0.639148      000  0  0  0
     0.14     0.06
max6      1  1     1.000000 0.273942 0.112418 0.597403      000  0  0  0
     0.12     0.06
max7      1  1     1.000000 0.608443 0.165150 0.533023      000  0  0  0
     0.12     0.06
max8      1  1     1.000000 0.147980 0.110032 0.247018      000  0  0  0
     0.12     0.05
max9      1  1     1.000000 0.291956 0.100179 0.558347      000  0  0  0
     0.11     0.05
max10     1  1     1.000000 0.557164 0.078054 0.298406      000  0  0  0
     0.15     0.05
--------------------------   Fourier minima   --------------------------
    1    1    1
min1      1  1     1.000000 0.809335 0.026002 0.330873      000  0  0  0
     0.19     0.08
min2      1  1     1.000000 0.179865 0.136265 0.681330      000  0  0  0
     0.20     0.07
min3      1  1     1.000000 0.268358 0.002215 0.359209      000  0  0  0
     0.16     0.07
min4      1  1     1.000000 0.529910 0.071890 0.567656      000  0  0  0
     0.16     0.07
min5      1  1     1.000000 0.593278 0.062133 0.262954      000  0  0  0
     0.15     0.07
min6      1  1     1.000000 0.074587 0.181810 0.298091      000  0  0  0
     0.13     0.06
min7      1  1     1.000000 0.136923 0.055692 0.703727      000  0  0  0
     0.18     0.06
min8      1  1     1.000000 0.597381 0.015769 0.263911      000  0  0  0
     0.14     0.06
min9      1  1     1.000000 0.625377 0.017431 0.741833      000  0  0  0
     0.20     0.06
min10     1  1     1.000000 0.546220 0.098811 0.617418      000  0  0  0
     0.14     0.06
------------------------------------------------------------------------
------------------------------------------------------------------------
#m50
Version Jana2006
title
cell 27.3226 7.3618 14.6742 90 93.905 90
esdcell 0.0005 0.0002 0.0004 0 0.001 0
spgroup C2/c 15 22
lattice C
symmetry x y z
symmetry -x y -z+1/2
symmetry -x -y -z
symmetry x -y z+1/2
unitsnumb 8
chemform C12 H14 N6 O6
formtab -62
atom C atradius 0.77 color 128073041
atom H atradius 0.46 color 255204204
atom N atradius 0.74 color 176185230
atom O atradius 0.74 color 254003000
roundmethod 1
end
*******************************************************************************
contour
  plane Plane#1
  pntplane 1 C2a
  pntplane 1 N3a
  pntplane 1 N3b
  dltplane 0.1
  scpplane 10 10 0
  shfplane 5 5 0
  drawatom N3a Blue 2
  drawatom N3b Green 2
  drawatom C2a Cyan 2
  drawatom H1n3a Yellow 2
  drawatom H1n3b Yellow 2
  endplane
  plane Plane#2
  pntplane 1 C2
  pntplane 1 C4
  pntplane 1 N3a
  dltplane 0.1
  scpplane 10 10 0
  shfplane 5 5 0
  drawatom C2b Red 2
  drawatom C4b Red 2
  drawatom N3a Blue 2
  endplane
  plane Plane#3
    pntplane 1 C2b
    pntplane 1 C4b
    pntplane 1 N3a
    dltplane 0.1
    scpplane 5 5 1
    shfplane 2.5 2.5 0.5
    drawatom C2b Gray 2
    drawatom C4b Gray 2
    drawatom N3a Blue 2
    drawatom N3b Blue 2
    drawatom C4a Gray 2
    drawatom C2a Gray 2
  endplane
end contour
dist
  angles 1 lsttype 1 dmax 1.7
  selfirst O7b N1b H1b N3b N8b H8b1 H8b2 C2b C4b C5b H5b C6b H6b O7a N1a
  selfirst H1a N3a N8a H8a1 H8a2 C2a C4a C5a H5a C6a H6a O1 O2 O3 H3 O4
  selfirst C1 C2 H1 C3 H2 C4 H1n3b H1n3a
  selsecnd O7b N1b H1b N3b N8b H8b1 H8b2 C2b C4b C5b H5b C6b H6b O7a N1a
  selsecnd H1a N3a N8a H8a1 H8a2 C2a C4a C5a H5a C6a H6a O1 O2 O3 H3 O4
  selsecnd C1 C2 H1 C3 H2 C4 H1n3b H1n3a
end dist
fourier
  maptype 6
end fourier
refine
  cycles 100 fsquare 1 skipbad 1 badref 10
  iext 1 itypex 1 idistr 2 radius 0.01
  !restric H1n3a 2 H1n3b
  restric H1n3a 4 H1n3b
  distfix 0.87 0.01 N3a H1n3a;
  distfix 0.87 0.01 N3b H1n3b;
  keep hydro triang C5b 2 1 C6b C4b 0.93 H5b
  keep ADP riding C5b 1.2 H5b
  keep hydro triang C6b 2 1 C5b N1b 0.93 H6b
  keep ADP riding C6b 1.2 H6b
  keep hydro triang C5a 2 1 C6a C4a 0.93 H5a
  keep ADP riding C5a 1.2 H5a
  keep hydro triang C6a 2 1 C5a N1a 0.93 H6a
  keep ADP riding C6a 1.2 H6a
  keep hydro triang C2 2 1 C3 C1 0.93 H1
  keep ADP riding C2 1.2 H1
  keep hydro triang C3 2 1 C2 C4 0.93 H2
  keep ADP riding C3 1.2 H2
  keep ADP riding N8b 1.2 H8b1 H8b2
  keep ADP riding N8a 1.2 H8a2 H8a1
  keep ADP riding O3 1.5 H3
  keep ADP riding N3b 1.2 H3b
  keep ADP riding N1b 1.2 H1b
  keep ADP riding N1a 1.2 H1a
  keep ADP riding N3a 1.5 H3a
  keep ADP riding N3a 1.2 H1n3a
  keep ADP riding N3b 1.2 H1n3b
end refine
  keep hydro triang N1a 2 1 C6a C2a 0.86 H1a
  keep hydro triang N1b 2 1 C6b C2b 0.86 H1b
  keep hydro triang N8a 1 2 C4a 0.86 H8a2 H8a1
  keep hydro triang N8b 1 2 C4b 0.86 H8b1 H8b2
  keep hydro triang N3b 2 1 C4b C2b 0.86 H3b
;
