# Supplementary material for: Redetermination of cytosinium hydrogen maleate–cytosine (1/1) from the original data
Source: Acta Crystallogr E Crystallogr Commun. 2016 Mar 15;72(Pt 4):509–11. doi: 10.1107/S2056989016003923 (PMC4910327; doi:10.1107/S2056989016003923)
Supplement: Supplementary file 2 [file e-72-00509-Isup2.hkl]

#
# h,k,l, Fc-squared, Fo-squared, sigma(Fo-squared) and status flag
#
data_I
_shelx_title                             '   '
_shelx_refln_list_code                   4
_shelx_F_calc_maximum                    147.21
_exptl_crystal_F_000                     1408
_reflns_d_resolution_high                ?

loop_
 _symmetry_equiv_pos_as_xyz
 'x, y, z'
 '-x, y, -z+1/2'
 '-x, -y, -z'
 'x, -y, z+1/2'
 'x+1/2, y+1/2, z'
 '-x+1/2, y+1/2, -z+1/2'
 '-x+1/2, -y+1/2, -z'
 'x+1/2, -y+1/2, z+1/2'

_cell_length_a                           27.3226(5)
_cell_length_b                           7.3618(2)
_cell_length_c                           14.6742(4)
_cell_angle_alpha                        90
_cell_angle_beta                         93.9050(10)
_cell_angle_gamma                        90

_shelx_F_squared_multiplier              1.000

loop_
 _refln_index_h
 _refln_index_k
 _refln_index_l
 _refln_F_squared_calc
 _refln_F_squared_meas
 _refln_F_squared_sigma
 _refln_observed_status
   8   0   0  4406.66  4239.04    84.09 o
  10   0   0 17539.20 17861.40   531.59 o
  14   0   0   154.65   123.70     4.87 o
  16   0   0     2.50     5.34     2.10 <
  18   0   0  3825.42  4130.80    75.09 o
  20   0   0   113.52    96.57     4.39 o
  22   0   0    77.49    95.61     4.96 o
  24   0   0   812.63   806.57    16.91 o
  26   0   0   182.00   155.55     6.87 o
  28   0   0     0.00     5.15     4.10 <
  30   0   0   115.62   123.47     7.44 o
  32   0   0    10.60     7.73     6.01 <
  34   0   0   105.00    76.14    15.74 o
   7   1   0     4.28     1.81     0.86 <
   9   1   0  4398.44  4283.83    62.03 o
  11   1   0   451.53   438.27     7.07 o
  13   1   0  5762.96  5488.07    79.30 o
  15   1   0   801.85   899.41    13.19 o
  17   1   0   562.41   523.54     8.79 o
  19   1   0     0.10    -1.81     1.81 <
  21   1   0    63.29    58.39     3.34 o
  23   1   0    39.58    41.50     3.82 o
  25   1   0   936.55   913.17    14.33 o
  27   1   0    31.07    34.54     3.53 o
  29   1   0    28.94    27.95     3.72 o
  31   1   0     0.05    -1.91     4.48 <
  33   1   0     2.81     7.16     5.44 <
  35   1   0     3.83    -1.24    58.20 <
   0   2   0  6548.76  6150.68   252.40 o
   2   2   0  8681.06  7851.37   235.27 o
   4   2   0    87.70    92.39     3.34 o
   6   2   0   204.07   198.13     5.44 o
   8   2   0  1850.71  1826.73    32.65 o
  10   2   0  4112.43  4106.77    71.78 o
  12   2   0  7133.29  7146.58   107.53 o
  14   2   0   817.48   842.42    14.05 o
  16   2   0   135.29   123.96     3.72 o
  18   2   0    14.29     9.35     2.39 o
  20   2   0    60.35    60.40     3.63 o
  22   2   0   804.65   847.67    16.81 o
  24   2   0    40.79    38.26     3.72 o
  26   2   0   154.82   151.72     5.92 o
  28   2   0  1003.28  1005.08    19.96 o
  30   2   0   540.22   568.01    14.32 o
  32   2   0    13.84    14.31     5.63 <
  34   2   0    37.54    79.86    26.71 <
   1   3   0     0.84    -2.10     2.10 <
   3   3   0  7748.61  7949.31   201.48 o
   5   3   0   208.54   203.06     7.35 o
   7   3   0   322.45   295.84     7.54 o
   9   3   0   102.19   101.35     4.49 o
  11   3   0    38.23    47.13     3.43 o
  13   3   0  8738.20  8867.29   133.17 o
  15   3   0   627.17   610.58    10.89 o
  17   3   0    26.38    24.23     2.86 o
  19   3   0     4.98    -0.67     2.67 <
  21   3   0   723.96   770.09    14.80 o
  23   3   0  1739.47  1882.68    31.46 o
  25   3   0  1324.42  1312.06    23.61 o
  27   3   0    25.91    28.24     4.67 o
  29   3   0   326.86   334.52    10.31 o
  31   3   0    23.05     5.34     6.30 <
  33   3   0    40.87    50.09    12.31 o
   0   4   0   847.78   901.41    36.62 o
   2   4   0   544.83   536.14    12.32 o
   4   4   0  5559.28  5948.38   137.51 o
   6   4   0    29.81    32.06     5.53 o
   8   4   0   884.44   811.85    26.29 o
  10   4   0  1971.32  2025.26    40.04 o
  12   4   0  2793.92  2732.01    56.21 o
  14   4   0   300.98   280.45     8.21 o
  16   4   0  1077.61  1121.95    18.54 o
  18   4   0   408.24   423.96    10.12 o
  20   4   0     1.99     1.24     3.24 <
  22   4   0   355.40   373.02     8.97 o
  24   4   0   345.31   364.32    10.59 o
  26   4   0   943.32  1007.36    24.83 o
  28   4   0    32.90    26.33     6.11 o
  30   4   0   199.30   209.93    16.32 o
  32   4   0    18.41    10.30    21.47 <
   1   5   0     0.29    15.17     4.58 o
   3   5   0  1402.36  1534.01    30.90 o
   5   5   0     0.02     0.38     3.34 <
   7   5   0     1.51     6.58     3.72 <
   9   5   0   145.38   129.97     7.54 o
  11   5   0    34.14    32.92     6.11 o
  13   5   0     0.48     8.78     5.44 <
  15   5   0   478.17   517.27    18.62 o
  17   5   0   493.83   527.67    17.57 o
  19   5   0     0.00     1.91     4.10 <
  21   5   0   131.52   125.96     7.63 o
  23   5   0    74.14    81.01     6.87 o
  25   5   0   230.26   233.71    11.74 o
  27   5   0    24.90    17.08     7.92 <
  29   5   0   109.22   110.78    13.93 o
   0   6   0  1807.76  1858.38    57.41 o
   2   6   0  2183.43  2366.33    45.67 o
   4   6   0  1817.40  1821.38    36.26 o
   6   6   0    60.07    69.37     6.49 o
   8   6   0    68.42    60.59     6.30 o
  10   6   0  1293.62  1240.22    30.40 o
  12   6   0   590.95   622.46    15.56 o
  14   6   0    87.91   105.53     8.01 o
  16   6   0  1372.95  1415.64    34.69 o
  18   6   0    82.23    86.44     7.35 o
  20   6   0   316.03   318.29    10.88 o
  22   6   0    46.21    31.01     6.77 o
  24   6   0    21.79    18.13     8.11 <
  26   6   0   172.52   163.55    10.88 o
  28   6   0    71.03    80.34    17.84 o
   1   7   0  2012.69  2004.62    44.39 o
   3   7   0     0.00     6.58     7.16 <
   5   7   0   459.04   452.97    14.51 o
   7   7   0   119.26    89.41     8.68 o
   9   7   0   895.23   909.78    26.27 o
  11   7   0   171.69   174.15     9.35 o
  13   7   0   638.02   600.37    17.19 o
  15   7   0    54.24    38.16     6.39 o
  17   7   0   490.93   406.56    14.70 o
  19   7   0   155.57   135.88     9.45 o
  21   7   0     3.87    11.73     7.06 <
  23   7   0    40.20    21.37     9.54 <
  25   7   0     4.21    16.79    15.07 <
   0   8   0    64.42    96.75    13.83 o
   2   8   0    18.36     8.49     7.16 <
   4   8   0    74.13    52.19     8.40 o
   6   8   0   230.54   174.73    13.93 o
   8   8   0     0.07    -6.39     9.16 <
  10   8   0   461.40   488.15    19.95 o
  12   8   0    63.50    36.45    10.02 o
  14   8   0    44.69    41.98    10.40 o
  16   8   0    17.03    27.67    10.02 <
  18   8   0    62.60    49.14    14.98 o
  20   8   0    41.15    61.25    15.36 o
   1   9   0     3.39     8.87    10.69 <
   3   9   0    80.67    94.84    17.37 o
   5   9   0   114.35   166.02    15.27 o
   7   9   0    91.39   104.57    18.41 o
   9   9   0    49.44    55.34    12.40 o
  11   9   0    92.75   137.87    14.88 o
  13   9   0     0.43     1.53    13.55 <
 -35   1   1    31.49   -24.42    24.42 <
 -33   1   1   100.47    62.31    15.65 o
 -31   1   1    33.87    27.10     4.67 o
 -29   1   1    51.68    59.73     3.82 o
 -27   1   1   486.07   486.01     9.45 o
 -25   1   1   102.56   117.08     3.91 o
 -23   1   1    88.97    89.98     3.34 o
 -21   1   1     8.80    20.13     2.19 o
 -19   1   1   292.87   290.19     5.54 o
 -17   1   1    81.17    95.99     2.86 o
 -15   1   1    95.14   102.68     2.77 o
 -13   1   1     2.27     4.29     1.53 <
 -11   1   1  8407.46  8665.12   117.44 o
  -7   1   1  4951.67  4485.42    75.02 o
  -5   1   1  8825.06  8282.67   148.12 o
  -3   1   1   546.70   485.77     9.87 o
   7   1   1  6839.79  6403.48   106.14 o
   9   1   1   858.29   818.70    11.87 o
  11   1   1     9.73    11.16     1.53 o
  13   1   1   831.77   828.67    11.57 o
  15   1   1   292.43   299.11     5.92 o
  17   1   1  4926.13  5209.47    71.23 o
  19   1   1   113.43    96.47     3.72 o
  21   1   1     6.71    11.45     2.29 o
  23   1   1    20.41    14.98     2.96 o
  25   1   1     3.14    -0.95     3.43 <
  27   1   1     5.76    10.30     3.24 o
  29   1   1   744.80   748.26    16.04 o
  31   1   1   183.51   181.40     7.06 o
  33   1   1     0.29     2.67     5.06 <
 -34   2   1    85.68   102.76    23.85 o
 -32   2   1    48.87    63.16     6.01 o
 -30   2   1     0.69     3.53     3.43 <
 -28   2   1    62.57    64.88     4.58 o
 -26   2   1   349.89   346.86     8.59 o
 -24   2   1   943.82   937.08    18.44 o
 -22   2   1    29.73    33.49     3.34 o
 -20   2   1  1077.97  1100.69    17.87 o
 -18   2   1   200.65   194.60     4.87 o
 -16   2   1     0.12     0.19     1.91 <
 -14   2   1     6.66     5.15     2.00 <
 -12   2   1   113.91    99.63     3.15 o
 -10   2   1  3920.29  4452.77    71.73 o
  -6   2   1 12925.20 12547.90   275.08 o
  -4   2   1  1710.55  1574.76    37.02 o
  -2   2   1   684.73   656.99    19.53 o
   0   2   1  1266.13  1215.64    24.97 o
   2   2   1   585.45   518.58    12.34 o
   6   2   1 11035.40  9977.66   207.09 o
   8   2   1  4017.28  3984.55    80.28 o
  10   2   1     5.60     2.58     1.72 <
  12   2   1    27.06    25.86     2.10 o
  14   2   1     0.41     3.82     2.00 <
  16   2   1    78.83    66.22     3.34 o
  18   2   1   106.34   101.82     4.01 o
  20   2   1   329.04   311.57     8.02 o
  22   2   1    89.31    87.02     4.68 o
  24   2   1   189.66   205.75     6.87 o
  26   2   1    32.20    27.19     4.48 o
  28   2   1     0.28     1.72     4.01 <
  30   2   1   592.59   620.65    14.89 o
  32   2   1     8.28    10.02     5.92 <
  34   2   1     0.02   -23.18    23.18 <
 -33   3   1   216.70   279.69    42.18 o
 -31   3   1   255.96   300.51    16.60 o
 -29   3   1    38.26    40.26     5.82 o
 -27   3   1   114.29   101.14     6.77 o
 -25   3   1   240.87   273.90     7.83 o
 -23   3   1  2862.99  2879.42    45.69 o
 -21   3   1 11402.20 11904.90   187.67 o
 -19   3   1  2224.83  2326.32    37.63 o
 -17   3   1   488.77   495.87     8.98 o
 -15   3   1     8.74     6.01     2.10 <
 -13   3   1   127.00   115.85     4.39 o
 -11   3   1  8188.69  8359.58   169.34 o
  -9   3   1 17990.20 19253.20   486.21 o
  -7   3   1  2917.23  3247.51    68.40 o
  -5   3   1  9995.01 10179.40   216.66 o
  -3   3   1  1166.63  1160.18    22.89 o
  -1   3   1  3420.12  3598.62    98.35 o
   1   3   1     0.32     0.38     3.43 <
   3   3   1 10756.10 11577.30   214.65 o
   5   3   1  7825.05  8003.04   146.05 o
   7   3   1  3718.90  3787.32    83.78 o
   9   3   1   949.73   985.96    22.57 o
  11   3   1    18.15    24.52     3.15 o
  13   3   1  5281.70  5333.25    75.35 o
  15   3   1  2226.75  2306.44    34.21 o
  17   3   1   155.98   152.12     5.44 o
  19   3   1  1147.87  1239.70    19.59 o
  21   3   1  2597.24  2828.61    45.78 o
  23   3   1    10.40    25.95     4.29 o
  25   3   1  1168.14  1234.86    22.36 o
  27   3   1   246.03   268.26     8.68 o
  29   3   1   884.61   937.34    20.34 o
  31   3   1    60.54    58.87     7.73 o
  33   3   1    52.08    67.45     9.25 o
 -32   4   1   171.04   133.68    26.34 o
 -30   4   1     0.71     3.15     6.87 <
 -28   4   1    26.94    22.80     6.49 o
 -26   4   1    13.40    12.88     5.92 <
 -24   4   1   891.33   888.26    25.88 o
 -22   4   1  1991.54  2076.29    44.00 o
 -20   4   1   139.64   145.43     6.68 o
 -18   4   1   468.84   464.19    11.46 o
 -16   4   1    73.46    72.42     4.48 o
 -14   4   1   458.03   495.17    15.18 o
 -12   4   1    80.23    63.17     5.25 o
 -10   4   1   930.56  1236.24    25.52 o
  -8   4   1   352.12   375.71    11.65 o
  -6   4   1  3401.85  3444.44    68.08 o
  -4   4   1   120.87    95.62     5.44 o
  -2   4   1   324.21   362.93     9.93 o
   0   4   1   550.40   547.52    15.38 o
   2   4   1  1953.32  1952.66    56.56 o
   4   4   1   615.39   624.59    21.31 o
   6   4   1  5350.31  5550.33   140.43 o
   8   4   1  1875.98  1876.73    40.62 o
  10   4   1    48.08    60.21     4.48 o
  12   4   1   633.60   636.64    12.90 o
  14   4   1     1.37     1.91     3.05 <
  16   4   1   829.91   804.88    14.52 o
  18   4   1    65.59    60.68     4.58 o
  20   4   1   408.14   404.84     9.16 o
  22   4   1   211.30   205.94     6.58 o
  24   4   1  1186.45  1277.83    26.37 o
  26   4   1    26.15    24.81     5.44 o
  28   4   1    10.05    13.36     5.53 <
  30   4   1     1.38    -1.72     6.68 <
  32   4   1   104.62   120.51    13.17 o
 -29   5   1     8.50    11.16     7.63 <
 -27   5   1     0.06    10.59     8.11 <
 -25   5   1    18.96     7.63     5.34 <
 -23   5   1    71.38    55.82     5.82 o
 -21   5   1   571.86   581.15    14.99 o
 -19   5   1    49.12    63.16     5.92 o
 -17   5   1   225.22   222.27     9.26 o
 -15   5   1   170.40   175.49     8.40 o
 -13   5   1   860.11   875.48    21.97 o
 -11   5   1    28.92    21.18     4.96 o
  -9   5   1  1302.56  1311.10    25.15 o
  -7   5   1   321.55   381.75    10.31 o
  -5   5   1    49.92    40.74     4.58 o
  -3   5   1   157.47   163.76     6.58 o
  -1   5   1   365.00   342.56    10.60 o
   1   5   1  1563.03  1450.89    30.34 o
   3   5   1  3503.37  3299.09    74.15 o
   5   5   1   194.27   217.03    10.40 o
   7   5   1  1160.18  1218.61    42.16 o
   9   5   1    14.47    18.80     5.92 o
  11   5   1   103.50    87.69     8.40 o
  13   5   1     1.88     4.96     4.10 <
  15   5   1   288.20   278.61     8.97 o
  17   5   1    27.01    21.56     4.87 o
  19   5   1   137.44   123.57     6.20 o
  21   5   1    67.66    66.88     5.92 o
  23   5   1   133.27   127.29     7.82 o
  25   5   1    82.47    85.49     7.44 o
  27   5   1    53.30    51.62     8.11 o
  29   5   1    58.74    71.08    11.35 o
 -28   6   1     8.26    19.75    11.16 <
 -26   6   1   189.21   203.44     9.92 o
 -24   6   1     5.88    10.59     5.82 <
 -22   6   1     2.63     0.10     5.53 <
 -20   6   1   431.77   408.16    11.36 o
 -18   6   1    86.45    56.87     6.58 o
 -16   6   1   372.92   345.05    12.12 o
 -14   6   1   561.30   506.89    13.84 o
 -12   6   1   428.22   381.66    10.88 o
 -10   6   1   207.39   226.85     8.49 o
  -8   6   1   261.32   202.53     8.78 o
  -6   6   1   177.48   159.85     8.30 o
  -4   6   1  1003.63   985.76    22.84 o
  -2   6   1  1479.06  1476.94    31.94 o
   0   6   1  2618.14  2776.04    57.77 o
   2   6   1   825.47   858.92    19.11 o
   4   6   1 11236.90 11130.40   197.20 o
   6   6   1     0.20    13.83     5.92 <
   8   6   1   481.50   443.57    15.56 o
  10   6   1   685.60   635.93    19.00 o
  12   6   1   895.41   863.73    24.26 o
  14   6   1   294.74   291.19    14.51 o
  16   6   1  1261.39  1184.27    30.20 o
  18   6   1    28.71    26.90     6.87 o
  20   6   1    59.94    50.57     6.97 o
  22   6   1     0.34     5.92     6.39 <
  24   6   1     0.13    -6.87     6.87 <
  26   6   1    20.84    12.31    10.59 <
  28   6   1    32.16    45.03    21.28 <
 -25   7   1    85.46   116.12    14.03 o
 -23   7   1     0.01    -3.24     8.68 <
 -21   7   1    11.04    12.50     7.16 <
 -19   7   1    50.87    30.24     8.40 o
 -17   7   1    12.51    14.79     6.11 <
 -15   7   1   104.29    77.67     8.21 o
 -13   7   1   138.92   111.55     7.82 o
 -11   7   1     5.88     4.01     6.30 <
  -9   7   1  2019.79  2078.07    41.80 o
  -7   7   1   331.44   285.96    12.89 o
  -5   7   1    15.13    29.10     7.35 o
  -3   7   1   257.29   236.78    10.69 o
  -1   7   1   914.93   882.26    21.68 o
   1   7   1  1430.73  1493.80    35.56 o
   3   7   1  2012.16  2011.46    46.40 o
   5   7   1   482.86   476.57    15.08 o
   7   7   1   200.52   199.93    10.69 o
   9   7   1    22.27    34.06     7.44 o
  11   7   1   429.07   350.23    16.04 o
  13   7   1    33.20    20.70     8.97 <
  15   7   1   286.01   280.39    14.89 o
  17   7   1   377.85   332.44    12.98 o
  19   7   1   228.53   236.76    13.17 o
  21   7   1     1.84    -8.59     8.59 <
  23   7   1     6.42    14.69    12.12 <
 -20   8   1    16.79    10.78    14.22 <
 -18   8   1     8.48    21.66    10.02 <
 -16   8   1    57.61    59.35    11.74 o
 -14   8   1    56.72    51.14     9.73 o
 -12   8   1    22.95    40.36     9.64 o
 -10   8   1    43.47    11.54     8.78 <
  -8   8   1    29.47    32.82     7.92 o
  -6   8   1    29.22    19.56    11.07 <
  -4   8   1    20.12     0.19     8.49 <
  -2   8   1    33.41     6.20     7.54 <
   0   8   1   126.47   112.40     9.16 o
   2   8   1   123.37   106.77     8.49 o
   4   8   1    10.34    12.02     7.92 <
   6   8   1   212.12   147.05    14.79 o
   8   8   1     6.84    -8.40     8.40 <
  10   8   1   322.33   344.92    21.66 o
  12   8   1    25.35    11.73     7.44 <
  14   8   1    98.37   102.86    12.50 o
  16   8   1   150.59   199.62    15.17 o
  18   8   1    28.51    24.33    12.50 <
  20   8   1     0.89    -8.59    15.17 <
 -13   9   1     1.01     2.96    13.17 <
 -11   9   1     0.61    11.35    11.26 <
  -9   9   1    19.55    33.11    10.97 o
  -7   9   1   318.60   359.89    19.18 o
  -5   9   1    31.97     9.92    15.65 <
  -3   9   1    97.14   142.45    16.22 o
  -1   9   1    18.38    10.49    11.35 <
   1   9   1    39.43    29.96    14.02 <
   3   9   1    98.22   112.88    18.22 o
   5   9   1   165.13   233.11    18.03 o
   7   9   1    63.57    62.78    13.64 o
   9   9   1   232.00   341.44    22.14 o
  11   9   1     1.00     1.24    11.16 <
  13   9   1   196.18   278.26    19.66 o
 -34   0   2     3.53     8.40    13.55 <
 -32   0   2   745.24   665.72    31.03 o
 -30   0   2  1310.13  1254.89    26.66 o
 -28   0   2    37.11    31.20     3.05 o
 -26   0   2    92.01    60.40     3.53 o
 -24   0   2    27.22    22.90     2.86 o
 -22   0   2   682.60   696.75    16.14 o
 -20   0   2  1377.49  1550.18    31.18 o
 -18   0   2  2850.37  2758.40    60.07 o
 -14   0   2    41.90    34.35     2.29 o
 -12   0   2   220.71   197.43     4.87 o
 -10   0   2  6666.84  6716.79   196.46 o
  -8   0   2 10625.30 10658.70   407.71 o
   2   0   2     9.65     2.67     2.00 <
   4   0   2  2529.81  2129.88    68.34 o
   6   0   2  5301.02  5168.51   108.79 o
   8   0   2 18454.40 18086.00   383.66 o
  10   0   2 20187.80 21256.70   813.58 o
  12   0   2  5017.36  4691.21    93.73 o
  14   0   2   487.38   495.96    13.56 o
  16   0   2     0.02     0.38     2.67 <
  18   0   2  1662.04  1756.03    33.02 o
  20   0   2  9498.41  9956.02   185.85 o
  22   0   2   224.41   195.08     6.68 o
  24   0   2   628.20   683.62    17.19 o
  26   0   2   186.60   210.61     8.02 o
  28   0   2    14.67    22.23     5.34 o
  30   0   2   182.71   186.27    10.69 o
  32   0   2    34.65    47.61    10.40 o
  34   0   2   589.96   560.37    21.57 o
 -35   1   2     9.88   -17.94    17.94 <
 -33   1   2    83.95    51.24    16.98 o
 -31   1   2   150.10   140.46    15.08 o
 -29   1   2   155.05   135.40     6.77 o
 -27   1   2     3.28     4.96     2.00 <
 -25   1   2     4.65     4.58     1.91 <
 -23   1   2   118.41   111.07     3.34 o
 -21   1   2   626.64   617.83     9.65 o
 -19   1   2  3245.10  3313.73    47.80 o
 -17   1   2   123.86   137.99     3.24 o
 -15   1   2   923.73   920.97    14.25 o
 -13   1   2    13.72    15.55     1.34 o
 -11   1   2   392.94   425.27     7.83 o
  -9   1   2    62.34    64.99     2.29 o
  -7   1   2  8744.74  8181.94   131.39 o
  -5   1   2  4127.78  4583.55    90.94 o
  -1   1   2  1781.43  1680.10    28.03 o
   1   1   2   771.39   753.81    16.41 o
   3   1   2     0.00     2.19     0.86 <
   5   1   2  6634.60  6427.59   109.76 o
   7   1   2   515.61   623.81    10.52 o
   9   1   2  1685.83  1883.45    28.60 o
  11   1   2  4357.16  4155.75    63.13 o
  13   1   2    59.46    59.73     2.39 o
  15   1   2   179.30   190.79     4.39 o
  17   1   2   157.26   157.09     4.29 o
  19   1   2   343.42   315.99     6.68 o
  21   1   2   125.71   122.62     4.20 o
  23   1   2   916.80   944.56    16.81 o
  25   1   2   346.36   366.15     9.54 o
  27   1   2    46.41    47.61     4.29 o
  29   1   2    17.19    15.17     4.67 o
  31   1   2     1.95     8.87     5.25 <
  33   1   2    58.83    53.62     7.92 o
 -34   2   2    19.03     5.92    19.75 <
 -32   2   2   152.04   145.99    27.58 o
 -30   2   2    31.75    21.37     3.91 o
 -28   2   2   253.39   312.16    11.07 o
 -26   2   2   456.77   467.09    11.84 o
 -24   2   2     0.04     3.05     2.96 <
 -22   2   2     8.43     4.10     2.77 <
 -20   2   2  1013.89  1021.24    17.11 o
 -18   2   2  1040.97  1103.39    20.07 o
 -16   2   2  1722.72  1609.01    24.22 o
 -14   2   2    99.62    91.61     3.34 o
 -12   2   2     2.27    -0.67     2.00 <
 -10   2   2  1642.63  1644.38    30.30 o
  -8   2   2  2245.48  2249.51    35.28 o
  -6   2   2  7205.64  7399.56   125.17 o
  -4   2   2 15288.40 15288.10   365.74 o
  -2   2   2  4673.15  4225.60    77.27 o
   0   2   2  1500.89  1441.44    31.61 o
   2   2   2   766.67   791.35    18.48 o
   4   2   2   157.62   146.16     4.77 o
   6   2   2  1320.42  1200.23    22.24 o
   8   2   2 14564.20 14651.10   265.62 o
  10   2   2  2018.32  2176.94    32.43 o
  12   2   2  1221.27  1202.29    17.99 o
  14   2   2   892.20   854.45    13.38 o
  16   2   2     0.50     0.86     2.77 <
  18   2   2    44.97    35.30     3.43 o
  20   2   2  1399.81  1431.22    22.76 o
  22   2   2    24.59    29.96     4.10 o
  24   2   2   594.61   623.03    12.70 o
  26   2   2    10.80    22.90     4.77 o
  28   2   2    28.41    19.27     4.87 o
  30   2   2   115.44    99.23     7.25 o
  32   2   2    57.03    75.95     9.45 o
  34   2   2    45.66    37.69    12.78 <
 -33   3   2    61.83    58.87    20.13 <
 -31   3   2     0.00     7.06     6.49 <
 -29   3   2   281.26   246.51     9.83 o
 -27   3   2    16.03    19.08     4.10 o
 -25   3   2    87.90    94.84     6.39 o
 -23   3   2     0.66     0.48     3.53 <
 -21   3   2     3.65    10.40     5.15 <
 -19   3   2  5212.19  5238.99    90.25 o
 -17   3   2    96.19    81.01     4.10 o
 -15   3   2   491.01   481.30    11.46 o
 -13   3   2     7.73     7.25     2.39 o
 -11   3   2  1007.93  1036.83    20.85 o
  -9   3   2  4871.22  4971.50    83.56 o
  -7   3   2  3619.88  3824.43    69.97 o
  -5   3   2   166.29   135.64     4.10 o
  -3   3   2 21540.40 21670.50   545.87 o
  -1   3   2   536.99   513.03    13.19 o
   1   3   2   213.81   226.17     6.30 o
   3   3   2   534.26   534.11    11.85 o
   5   3   2    57.30    70.04     3.53 o
   7   3   2 12677.00 12801.70   290.66 o
   9   3   2   145.05   125.03     4.39 o
  11   3   2  3609.13  3826.24    68.59 o
  13   3   2  1857.85  1886.96    29.40 o
  15   3   2   171.94   177.99     4.77 o
  17   3   2    27.56    21.75     2.86 o
  19   3   2   455.31   461.23    10.02 o
  21   3   2   166.48   150.49     6.58 o
  23   3   2  2090.02  2171.77    34.83 o
  25   3   2    99.20    96.75     6.68 o
  27   3   2     0.13     0.48     4.96 <
  29   3   2   117.96   124.42     8.11 o
  31   3   2    18.20    12.02     9.35 <
  33   3   2    73.77    60.40    12.50 o
 -32   4   2   140.09   348.75   100.38 o
 -30   4   2     0.03    13.45    10.11 <
 -28   4   2   222.94   239.33     9.73 o
 -26   4   2   151.12   164.32     7.25 o
 -24   4   2   202.02   183.70     7.06 o
 -22   4   2   284.78   273.05     8.69 o
 -20   4   2  5541.67  5678.16    92.70 o
 -18   4   2    89.20    88.93     5.34 o
 -16   4   2    16.08    18.70     3.53 o
 -14   4   2   256.28   250.45     7.83 o
 -12   4   2   337.56   318.76     8.31 o
 -10   4   2   538.97   574.97    11.65 o
  -8   4   2  1838.81  2110.14    36.11 o
  -6   4   2     0.27     7.06     3.24 <
  -4   4   2   170.10   195.56     7.16 o
  -2   4   2  1321.61  1640.80    36.94 o
   0   4   2   102.68    86.27     6.58 o
   2   4   2    55.88    48.95     5.06 o
   4   4   2    68.26    59.92     3.91 o
   6   4   2   764.92   997.55    23.41 o
   8   4   2    11.83    11.35     3.34 o
  10   4   2    99.47   107.07     5.34 o
  12   4   2  1814.63  1942.80    33.31 o
  14   4   2    53.72    65.45     4.20 o
  16   4   2   168.21   157.55     6.11 o
  18   4   2   212.59   200.13     8.40 o
  20   4   2    77.71    70.42     4.77 o
  22   4   2   508.68   517.05    11.55 o
  24   4   2  2314.86  2448.21    44.49 o
  26   4   2     3.89     8.97     5.15 <
  28   4   2    20.74     7.44     6.39 <
  30   4   2    81.62    83.39    11.83 o
  32   4   2    71.57    47.90    11.45 o
 -29   5   2   215.00   242.57    12.50 o
 -27   5   2     0.12     0.95     6.39 <
 -25   5   2    28.04    29.29     4.87 o
 -23   5   2   148.25   147.90     6.77 o
 -21   5   2   651.26   717.08    15.95 o
 -19   5   2    76.75    86.06     5.06 o
 -17   5   2   117.35    93.70     6.68 o
 -15   5   2   408.61   466.62    13.27 o
 -13   5   2     4.62     2.19     3.91 <
 -11   5   2   115.84   115.08     5.15 o
  -9   5   2    83.30    96.47     5.25 o
  -7   5   2     0.57    -2.96     2.96 <
  -5   5   2  3602.62  3525.13    71.85 o
  -3   5   2   123.48    96.95     6.30 o
  -1   5   2   317.99   287.06     9.83 o
   1   5   2   136.45   129.40    11.74 o
   3   5   2    10.35    12.21     7.25 <
   5   5   2   269.32   250.09    13.36 o
   7   5   2     4.89     3.82     5.15 <
   9   5   2  1964.74  2035.27    49.01 o
  11   5   2    18.43    12.02     4.58 <
  13   5   2    12.07    10.40     3.43 o
  15   5   2   141.61   130.06     5.82 o
  17   5   2     5.05     5.06     4.10 <
  19   5   2   154.37   165.94     6.49 o
  21   5   2    11.08    12.31     4.58 <
  23   5   2     9.50    25.38     4.96 o
  25   5   2   208.21   232.27    10.69 o
  27   5   2   127.29   132.63     9.06 o
  29   5   2    17.06    34.16    10.11 o
 -28   6   2     8.61    20.80    13.36 <
 -26   6   2    73.87    95.98     8.30 o
 -24   6   2     0.28     3.34     5.53 <
 -22   6   2    86.86    77.29     6.87 o
 -20   6   2    41.75    32.63     5.72 o
 -18   6   2     7.00     7.73     5.53 <
 -16   6   2   165.71   112.12     6.58 o
 -14   6   2    42.67    69.36     6.68 o
 -12   6   2   730.59   711.49    15.76 o
 -10   6   2    18.92    30.53     5.06 o
  -8   6   2   529.22   494.59    12.22 o
  -6   6   2   287.52   234.89     9.64 o
  -4   6   2  1713.00  1600.52    33.86 o
  -2   6   2   915.59   982.09    22.83 o
   0   6   2  6770.59  7153.01   132.50 o
   2   6   2   356.41   346.04    13.36 o
   4   6   2  6715.47  6695.42   140.08 o
   6   6   2     4.52    26.81     9.06 <
   8   6   2  1628.87  1593.49    45.14 o
  10   6   2   116.28   101.81     8.30 o
  12   6   2   290.43   331.47    17.66 o
  14   6   2   121.80   132.73     7.35 o
  16   6   2   530.98   572.53    15.18 o
  18   6   2     9.42     8.68     5.06 <
  20   6   2   118.18    99.52     7.25 o
  22   6   2    10.94    13.64     6.30 <
  24   6   2     6.76    14.79     7.82 <
  26   6   2    27.79     5.92    10.30 <
 -23   7   2   106.70   111.92     9.73 o
 -21   7   2    17.87    15.65     6.39 <
 -19   7   2     1.68     3.63     7.25 <
 -17   7   2    32.79     1.91     7.16 <
 -15   7   2    16.56    22.80     6.39 o
 -13   7   2    90.80   109.06     7.35 o
 -11   7   2    56.94    31.96     6.20 o
  -9   7   2  1378.87  1340.99    30.11 o
  -7   7   2   610.12   636.66    15.56 o
  -5   7   2     0.24     5.44     7.44 <
  -3   7   2   349.81   402.51    13.55 o
  -1   7   2   225.53   193.63     9.93 o
   1   7   2  4801.60  5143.00   105.92 o
   3   7   2  3642.83  3904.20    92.32 o
   5   7   2   113.36    98.66     9.54 o
   7   7   2   141.07   166.70    13.55 o
   9   7   2     0.48    15.55     9.45 <
  11   7   2   488.75   506.52    19.95 o
  13   7   2   691.62   652.25    20.53 o
  15   7   2    22.93    24.33     7.25 o
  17   7   2    33.41    17.08     7.82 <
  19   7   2    72.84    77.67     9.64 o
  21   7   2    25.11    12.50     9.35 <
  23   7   2     4.03     2.00    14.41 <
 -20   8   2     0.37    12.78    12.88 <
 -18   8   2    22.35    16.41    11.93 <
 -16   8   2    73.66    97.61    11.16 o
 -14   8   2    92.54   157.34    15.17 o
 -12   8   2     0.09    -1.34     8.78 <
 -10   8   2    13.30    -2.29     7.16 <
  -8   8   2    44.58    44.46     8.49 o
  -6   8   2     1.04    -2.39     6.87 <
  -4   8   2     0.90    -6.96     8.49 <
  -2   8   2    97.79    63.36    10.59 o
   0   8   2    38.96    36.45     9.54 o
   2   8   2     0.02    -7.35     9.64 <
   4   8   2   149.52   215.65    15.65 o
   6   8   2    33.51    45.80    14.98 o
   8   8   2     1.39     8.49    10.11 <
  10   8   2     0.37     2.39     9.35 <
  12   8   2    33.25    49.61    11.83 o
  14   8   2     9.01     7.25     8.59 <
  16   8   2     5.77    12.98    11.16 <
  18   8   2    16.42    29.39    12.78 <
 -13   9   2   443.02   608.39    30.83 o
 -11   9   2    41.49    61.54    18.03 o
  -9   9   2    35.15   122.12    20.51 o
  -7   9   2    90.04    94.75    14.50 o
  -5   9   2    40.33    74.80    18.22 o
  -3   9   2    23.14    48.66    16.12 o
  -1   9   2    41.63    35.11    15.07 <
   1   9   2     7.59    17.46    14.69 <
   3   9   2     3.41    18.41    16.98 <
   5   9   2    34.28    43.03    15.84 <
   7   9   2    21.76    39.12    14.69 <
   9   9   2    83.99   110.39    16.60 o
  11   9   2    86.01    72.70    15.93 o
 -35   1   3     0.61   -27.48    27.48 <
 -33   1   3    15.75    17.36    14.69 <
 -31   1   3    13.85    10.11     9.54 <
 -29   1   3     1.69     2.48     8.59 <
 -27   1   3   357.92   341.04     7.44 o
 -25   1   3  2416.68  2272.35    42.02 o
 -23   1   3   233.55   232.30     5.73 o
 -21   1   3     8.33    10.69     1.34 o
 -19   1   3    22.08    21.56     1.43 o
 -17   1   3    24.44    22.99     1.53 o
 -15   1   3     2.57    -0.48     0.86 <
 -13   1   3 11053.30 11322.80   201.64 o
 -11   1   3   158.29   212.76     3.91 o
  -9   1   3  2364.99  2364.67    34.63 o
  -7   1   3   161.73   146.16     3.91 o
  -5   1   3   560.48   504.42     9.57 o
  -3   1   3 15828.00 14870.90   603.82 o
  -1   1   3 17276.80 16179.80   533.89 o
   3   1   3   159.49   173.21     4.11 o
   5   1   3  7034.55  6703.66   121.55 o
   7   1   3   162.45   161.14     4.10 o
   9   1   3  1678.22  1627.96    27.44 o
  11   1   3  1980.73  1874.83    28.50 o
  13   1   3   283.39   288.14     6.01 o
  15   1   3  2401.25  2419.77    33.09 o
  17   1   3    56.56    55.53     3.34 o
  19   1   3    44.61    42.84     2.96 o
  21   1   3   101.63    87.79     4.68 o
  23   1   3   264.73   259.89     7.35 o
  25   1   3     0.36     5.82     4.29 <
  27   1   3    18.82    18.51     4.29 o
  29   1   3     5.46     9.54     4.87 <
  31   1   3   180.20   172.91     8.40 o
  33   1   3    43.19    63.07     9.16 o
 -34   2   3     0.61    13.17    15.17 <
 -32   2   3    12.30    38.93    22.23 <
 -30   2   3     3.80    11.93    10.88 <
 -28   2   3     4.14     9.16     2.00 o
 -26   2   3  1638.92  1704.21    26.29 o
 -24   2   3   127.56   118.04     4.10 o
 -22   2   3   520.15   501.27    10.79 o
 -20   2   3   112.23   109.64     3.91 o
 -18   2   3   306.45   326.94     7.16 o
 -16   2   3   254.43   232.33     5.15 o
 -14   2   3   137.01   143.05     3.53 o
 -12   2   3   201.20   186.61     4.01 o
 -10   2   3     0.20     1.05     1.34 <
  -8   2   3   274.34   302.89     6.11 o
  -6   2   3     2.98     2.86     1.62 <
  -4   2   3   482.36   492.06     9.08 o
  -2   2   3 11007.70 10059.50   203.83 o
   0   2   3   337.10   456.48     9.17 o
   2   2   3   271.39   244.60     4.97 o
   4   2   3  1411.63  1436.37    26.18 o
   6   2   3   247.45   236.90     5.73 o
   8   2   3    30.65    27.67     2.39 o
  10   2   3  3062.25  3008.02    49.45 o
  12   2   3   771.39   673.86    11.66 o
  14   2   3   886.53   954.45    16.54 o
  16   2   3     5.38     3.34     2.58 <
  18   2   3     0.01     0.38     2.96 <
  20   2   3    13.94    17.17     3.34 o
  22   2   3    11.47    18.60     4.39 o
  24   2   3   219.04   227.51     8.40 o
  26   2   3     1.99     1.53     4.96 <
  28   2   3   459.91   479.95    12.50 o
  30   2   3    69.07    76.23     7.63 o
  32   2   3    46.33    41.88     7.73 o
  34   2   3     4.82    -7.82    10.11 <
 -33   3   3    39.18    12.88    24.04 <
 -31   3   3    50.45    34.16    21.75 <
 -29   3   3    76.75   109.25     5.06 o
 -27   3   3   234.52   230.09     7.06 o
 -25   3   3  1526.29  1586.06    27.72 o
 -23   3   3    21.44    23.37     3.53 o
 -21   3   3  2843.06  2999.15    44.36 o
 -19   3   3   413.30   387.41     8.40 o
 -17   3   3  2993.64  3079.68    50.06 o
 -15   3   3  4851.75  4751.88    77.70 o
 -13   3   3   141.22   145.34     4.58 o
 -11   3   3  4944.40  4835.30    76.41 o
  -9   3   3  7550.46  7518.20   115.17 o
  -7   3   3   851.08   901.15    18.26 o
  -5   3   3    18.98    20.51     2.67 o
  -3   3   3  8483.00  8680.53   139.29 o
  -1   3   3  6300.97  6621.34   122.62 o
   1   3   3  7670.81  7917.20   141.55 o
   3   3   3    99.41   101.83     4.77 o
   5   3   3  1736.07  1937.31    39.31 o
   7   3   3  2194.78  2261.46    39.34 o
   9   3   3  2929.42  2852.13    51.21 o
  11   3   3  4655.49  4660.58    87.80 o
  13   3   3  8187.80  8457.07   126.84 o
  15   3   3  1932.44  1947.55    28.15 o
  17   3   3     2.07     0.86     2.96 <
  19   3   3    71.88    81.20     4.96 o
  21   3   3    41.91    45.80     4.48 o
  23   3   3  2167.71  2334.93    37.79 o
  25   3   3  4929.72  5264.52   103.10 o
  27   3   3   288.21   265.31     9.64 o
  29   3   3   265.06   265.68    11.55 o
  31   3   3     9.59     2.39     8.59 <
  33   3   3    26.83    26.14    10.97 <
 -30   4   3   380.04   365.36    50.78 o
 -28   4   3   120.98   127.00     7.16 o
 -26   4   3     0.01    -4.10     4.10 <
 -24   4   3    12.88    10.30     3.15 o
 -22   4   3   157.37   157.74     5.63 o
 -20   4   3  1472.54  1506.51    24.67 o
 -18   4   3   529.66   548.35    11.36 o
 -16   4   3   439.82   406.33    10.60 o
 -14   4   3    26.34    23.57     3.34 o
 -12   4   3  1819.15  1765.70    31.02 o
 -10   4   3     0.61     4.20     2.67 <
  -8   4   3  1273.20  1210.49    22.86 o
  -6   4   3   307.48   347.32     8.97 o
  -4   4   3   778.47   750.84    21.70 o
  -2   4   3  5967.13  6142.62   162.13 o
   0   4   3   202.57   227.74     8.40 o
   2   4   3  1439.35  1405.63    29.67 o
   4   4   3   554.75   537.61    12.99 o
   6   4   3   155.68   184.00     7.54 o
   8   4   3   311.27   350.26    10.02 o
  10   4   3  1647.54  1723.82    30.63 o
  12   4   3    29.04    41.98     3.72 o
  14   4   3   285.80   346.68     9.07 o
  16   4   3    51.88    38.26     4.29 o
  18   4   3   254.12   260.74     7.92 o
  20   4   3   102.45   114.02     6.11 o
  22   4   3   298.55   300.54     9.16 o
  24   4   3    56.98    45.51     6.49 o
  26   4   3   219.41   233.32     8.78 o
  28   4   3   335.13   338.33    12.50 o
  30   4   3     0.01     4.10    11.16 <
 -29   5   3     0.97   -10.11    10.11 <
 -27   5   3   248.71   291.06    11.83 o
 -25   5   3    13.78    13.17     4.48 <
 -23   5   3   160.75   126.63     6.30 o
 -21   5   3    19.20    18.60     4.48 o
 -19   5   3   274.70   266.18     8.21 o
 -17   5   3   107.77   102.57     4.87 o
 -15   5   3   194.46   189.15     7.73 o
 -13   5   3    15.03    17.55     4.10 o
 -11   5   3   467.10   439.20    10.98 o
  -9   5   3     9.87    15.74     3.34 o
  -7   5   3    73.96    77.29     4.48 o
  -5   5   3   314.74   282.85     7.73 o
  -3   5   3   329.51   342.05    12.12 o
  -1   5   3   827.25   840.97    25.51 o
   1   5   3  1863.85  1758.85    57.44 o
   3   5   3  1366.13  1335.04    34.24 o
   5   5   3   566.60   585.81    14.61 o
   7   5   3    21.43    27.48     4.58 o
   9   5   3   119.20   146.19     9.26 o
  11   5   3    88.98    99.90     4.96 o
  13   5   3   879.53   886.64    18.06 o
  15   5   3    43.14    46.75     4.39 o
  17   5   3   234.17   219.02     7.54 o
  19   5   3   182.64   180.07     7.63 o
  21   5   3    69.86    61.25     5.92 o
  23   5   3    56.39    69.84     5.63 o
  25   5   3   138.94   125.19     8.78 o
  27   5   3    30.06    31.10     7.06 o
  29   5   3     7.23     6.20     9.64 <
 -26   6   3    58.44    85.11     8.78 o
 -24   6   3    25.93    21.28     5.53 o
 -22   6   3     1.30     4.29     5.53 <
 -20   6   3     2.07     5.25     5.06 <
 -18   6   3     3.01     7.82     5.63 <
 -16   6   3    84.48    77.09     6.39 o
 -14   6   3   207.58   228.65     8.88 o
 -12   6   3  2506.30  2305.22    40.30 o
 -10   6   3   412.50   419.93    11.17 o
  -8   6   3  1240.98  1179.65    26.28 o
  -6   6   3   524.05   475.11    11.65 o
  -4   6   3   230.56   202.71     9.07 o
  -2   6   3   214.65   253.76    10.12 o
   0   6   3 11387.80 11457.20   232.46 o
   2   6   3   373.59   418.59    18.23 o
   4   6   3  2042.12  2127.98    60.87 o
   6   6   3    79.94    96.37    10.50 o
   8   6   3  1149.46  1191.03    30.58 o
  10   6   3   121.01   131.11    10.02 o
  12   6   3   328.62   322.71    12.12 o
  14   6   3   154.43   179.30     8.97 o
  16   6   3    64.77    65.93     5.72 o
  18   6   3   522.61   513.79    13.56 o
  20   6   3   242.04   250.60    10.21 o
  22   6   3    58.20    59.15     6.68 o
  24   6   3    89.57    81.01     9.35 o
  26   6   3     0.00    -7.92     8.68 <
 -23   7   3    48.93    52.00    10.11 o
 -21   7   3    68.02    80.34     7.82 o
 -19   7   3     8.89    10.30     7.44 <
 -17   7   3     6.34    12.21     6.39 <
 -15   7   3   458.62   412.27    14.51 o
 -13   7   3   178.38   146.86     9.26 o
 -11   7   3   725.64   676.07    19.00 o
  -9   7   3    16.16    26.43     5.63 o
  -7   7   3   596.94   576.50    15.66 o
  -5   7   3     0.04     4.87     5.63 <
  -3   7   3   213.46   189.81    13.74 o
  -1   7   3    47.13    32.44     6.39 o
   1   7   3  2826.92  2864.24    57.27 o
   3   7   3   424.09   508.79    20.43 o
   5   7   3  1546.66  1523.45    45.60 o
   7   7   3    13.78     6.11     7.44 <
   9   7   3    15.98    10.49     9.35 <
  11   7   3   430.12   383.06    21.67 o
  13   7   3   926.22   979.84    31.71 o
  15   7   3   121.00   114.50     9.45 o
  17   7   3   156.16   134.93    10.97 o
  19   7   3     3.63    27.19    11.35 <
  21   7   3     7.65    17.75    13.83 <
  23   7   3    17.98     6.58    14.31 <
 -20   8   3     0.00    -0.86    13.55 <
 -18   8   3     1.98    22.04    11.73 <
 -16   8   3    29.81    16.98    12.02 <
 -14   8   3    55.48    47.42    10.69 o
 -12   8   3    95.54   145.89    12.31 o
 -10   8   3    47.02    57.53     8.97 o
  -8   8   3   100.07    98.28     9.92 o
  -6   8   3   379.09   380.45    15.08 o
  -4   8   3     1.96     2.29     8.59 <
  -2   8   3    86.87    62.21     9.64 o
   0   8   3    27.59    30.05    10.30 <
   2   8   3   266.96   291.36    19.47 o
   4   8   3     7.10    24.71     9.25 <
   6   8   3    25.74    51.81    16.70 o
   8   8   3     1.27    -0.86    12.98 <
  10   8   3     9.64     8.01    19.27 <
  12   8   3    57.68    74.61    16.60 o
  14   8   3     7.12     5.06    17.75 <
  16   8   3    16.22     2.39    12.88 <
  18   8   3     5.20    12.12    14.31 <
 -11   9   3    13.69    24.81    13.17 <
  -9   9   3   146.74   194.56    20.80 o
  -7   9   3    26.56    34.25    17.08 <
  -5   9   3   321.80   407.13    24.34 o
  -3   9   3    10.65    16.12    14.41 <
  -1   9   3   140.83   161.93    19.27 o
   1   9   3   162.83   190.46    18.42 o
   3   9   3    93.30   138.45    18.51 o
   5   9   3    30.58    45.99    16.89 <
   7   9   3    35.62    48.75    16.12 o
   9   9   3   131.33   158.77    18.13 o
  11   9   3   138.23   197.80    23.66 o
 -34   0   4     6.13    -9.64    31.58 <
 -32   0   4    33.07     9.35    20.99 <
 -30   0   4   206.07   223.20    20.90 o
 -28   0   4     5.69     4.87     8.87 <
 -26   0   4   176.54   149.73    13.26 o
 -24   0   4     1.98    14.98    12.59 <
 -22   0   4   650.47   520.97    23.88 o
 -20   0   4  1502.02  1619.61    58.35 o
 -18   0   4   256.38   287.69    14.51 o
 -16   0   4    27.86    21.75     5.92 o
 -14   0   4  5346.16  6069.87   147.57 o
 -12   0   4   667.50   767.51    25.62 o
 -10   0   4  2232.18  2434.27   116.83 o
  -6   0   4  9615.69  9587.13   257.15 o
  -4   0   4  2195.94  2090.36    51.67 o
  -2   0   4   989.55   943.28    20.62 o
   0   0   4   561.35   479.58    18.47 o
   8   0   4   206.02   226.27     7.64 o
  10   0   4   159.58   171.04     7.25 o
  12   0   4  2088.98  2060.09    45.75 o
  14   0   4  6946.94  6792.25   169.99 o
  16   0   4 15324.30 16237.80   368.64 o
  18   0   4  1660.57  1702.88    39.90 o
  20   0   4   187.51   222.74     7.73 o
  22   0   4   731.69   767.14    21.11 o
  24   0   4    35.59    39.50     6.20 o
  26   0   4    40.94    38.07     6.30 o
  28   0   4   193.94   196.01     9.54 o
  30   0   4    39.69    34.35     7.16 o
  32   0   4     3.68    -0.10     8.20 <
  34   0   4    34.96    35.59    15.84 <
 -33   1   4    68.26    98.27    17.08 o
 -31   1   4    32.10    31.39    10.30 o
 -29   1   4    12.17    12.69     8.40 <
 -27   1   4    30.69    15.36     8.40 <
 -25   1   4    61.91    43.13     8.68 o
 -23   1   4    10.46    11.73     5.72 <
 -21   1   4  2122.99  2023.84    42.99 o
 -19   1   4   277.58   248.65    10.21 o
 -17   1   4   483.51   462.58    10.60 o
 -15   1   4     1.19     2.39     1.14 <
 -13   1   4   455.52   446.91     8.21 o
 -11   1   4  1630.21  1749.28    28.66 o
  -9   1   4 10572.10 10417.20   217.86 o
  -7   1   4   189.54   167.74     3.91 o
  -5   1   4  3355.71  3180.76    51.94 o
  -3   1   4  1127.48  1064.73    22.53 o
  -1   1   4   837.25   671.41    13.89 o
   1   1   4  2560.30  2457.33    52.80 o
   3   1   4 19894.10 19805.40   378.13 o
   5   1   4 14829.70 14927.80   288.99 o
   7   1   4   843.28   782.00    13.78 o
   9   1   4    18.60     6.68     2.19 o
  11   1   4   336.15   320.27     7.07 o
  13   1   4   899.27   893.92    15.49 o
  15   1   4   476.94   520.76    10.31 o
  17   1   4  1584.69  1571.04    26.98 o
  19   1   4   138.64   153.16     5.34 o
  21   1   4   121.53   117.94     6.49 o
  23   1   4     3.67     4.58     3.53 <
  25   1   4     0.22     4.29     4.01 <
  27   1   4     0.00    10.88     4.87 <
  29   1   4   183.33   202.49     8.87 o
  31   1   4    11.20    18.51     6.11 o
  33   1   4    14.36     3.72     8.11 <
 -34   2   4     0.19   -12.98    12.98 <
 -32   2   4     0.19     1.62    15.36 <
 -30   2   4    64.53    68.31    11.26 o
 -28   2   4     8.62     5.15    12.88 <
 -26   2   4   894.66   943.39    20.92 o
 -24   2   4  2806.49  2649.13    56.70 o
 -22   2   4   952.16   937.44    15.29 o
 -20   2   4   115.97   122.14     3.34 o
 -18   2   4   716.46   708.71    11.75 o
 -16   2   4     0.22     2.19     1.72 <
 -14   2   4   221.16   215.81     4.87 o
 -12   2   4     0.11     3.53     1.43 <
 -10   2   4   461.34   539.22     9.27 o
  -8   2   4  7546.20  7869.83   137.99 o
  -6   2   4  4702.97  4849.31    78.64 o
  -4   2   4  2558.38  2543.46    40.04 o
  -2   2   4   303.62   334.00     7.93 o
   0   2   4  1399.09  1372.34    27.04 o
   2   2   4  3545.27  3365.47    64.34 o
   4   2   4  3806.47  3283.02    60.78 o
   6   2   4  2422.25  2500.43    47.39 o
   8   2   4   119.94   132.75     4.29 o
  10   2   4     1.86     3.53     1.72 <
  12   2   4   298.03   319.73     7.64 o
  14   2   4  1166.16  1149.81    21.52 o
  16   2   4  1644.10  1593.94    28.33 o
  18   2   4   496.28   450.59    10.03 o
  20   2   4    76.60    82.25     4.96 o
  22   2   4     0.58     4.39     4.10 <
  24   2   4   121.99   125.29     6.58 o
  26   2   4   447.06   472.61    12.50 o
  28   2   4     3.25     2.00     6.11 <
  30   2   4     1.78    19.37     7.25 <
  32   2   4   177.57   145.33    11.26 o
 -33   3   4   326.33   281.06    42.66 o
 -31   3   4    25.82    28.81    21.37 <
 -29   3   4    71.40    68.31    20.51 o
 -27   3   4    40.02    36.64     2.96 o
 -25   3   4   782.81   790.83    15.85 o
 -23   3   4    27.50    39.69     3.53 o
 -21   3   4  2870.87  2774.01    37.65 o
 -19   3   4  3776.09  3780.90    53.46 o
 -17   3   4   131.59   145.14     4.29 o
 -15   3   4    52.78    57.92     2.86 o
 -13   3   4    83.68    83.87     3.15 o
 -11   3   4   144.90   129.89     4.49 o
  -9   3   4 12481.30 12934.90   234.29 o
  -7   3   4   205.08   210.38     6.87 o
  -5   3   4    55.56    59.35     3.34 o
  -3   3   4    65.61    68.80     3.24 o
  -1   3   4   372.73   378.58     7.83 o
   1   3   4  4635.50  4748.18    80.90 o
   3   3   4   302.42   252.93     5.54 o
   5   3   4   155.34   182.49     4.96 o
   7   3   4  2296.46  2370.31    48.26 o
   9   3   4   597.96   576.45    13.37 o
  11   3   4   347.34   350.01     8.21 o
  13   3   4   289.96   277.40     6.68 o
  15   3   4   152.99   145.05     5.06 o
  17   3   4  1844.85  1871.08    32.15 o
  19   3   4   458.05   482.22    11.74 o
  21   3   4     3.07    -3.53     4.10 <
  23   3   4    33.69    33.49     4.87 o
  25   3   4   504.81   539.56    13.36 o
  27   3   4   427.78   417.60    12.50 o
  29   3   4   401.76   361.17    12.79 o
  31   3   4    17.33    17.17    10.30 <
 -30   4   4     1.73    -7.54    14.88 <
 -28   4   4   101.12   113.45     6.20 o
 -26   4   4   325.86   343.39    10.02 o
 -24   4   4    51.04    46.18     4.39 o
 -22   4   4   975.59  1014.30    18.72 o
 -20   4   4  1200.71  1287.82    21.31 o
 -18   4   4   382.53   370.67    10.31 o
 -16   4   4    41.23    43.70     3.72 o
 -14   4   4   219.10   205.67     6.20 o
 -12   4   4  1578.95  1596.46    28.03 o
 -10   4   4   165.34   159.95     5.44 o
  -8   4   4  4478.26  4270.13    73.93 o
  -6   4   4   772.07   820.20    20.07 o
  -4   4   4  1512.64  1523.50    29.39 o
  -2   4   4   355.40   349.55     8.88 o
   0   4   4  3503.73  3772.44    61.15 o
   2   4   4   924.18   937.07    20.17 o
   4   4   4   490.99   508.57    12.80 o
   6   4   4    15.36    12.78     3.05 o
   8   4   4  2231.87  2372.82    41.01 o
  10   4   4   336.38   338.33    10.50 o
  12   4   4    36.54    29.48     3.82 o
  14   4   4  1235.53  1271.73    24.09 o
  16   4   4   593.24   626.42    11.84 o
  18   4   4    94.15    97.80     5.63 o
  20   4   4   376.46   415.32     9.64 o
  22   4   4   275.03   297.19     9.64 o
  24   4   4    35.75    35.01     5.15 o
  26   4   4   177.38   158.59     8.11 o
  28   4   4    22.76    19.75     7.25 <
  30   4   4   463.73   472.96    22.14 o
 -29   5   4    10.63    10.97    22.61 <
 -27   5   4     0.08     1.62     5.72 <
 -25   5   4   243.72   239.72     8.49 o
 -23   5   4   111.90   111.35     6.11 o
 -21   5   4   637.05   637.80    16.33 o
 -19   5   4   218.75   240.11     8.11 o
 -17   5   4   350.97   364.43     9.35 o
 -15   5   4    21.15    26.81     4.77 o
 -13   5   4   723.64   747.93    17.67 o
 -11   5   4   897.72   923.98    17.39 o
  -9   5   4     3.79     6.77     3.72 <
  -7   5   4   103.28    74.24     4.58 o
  -5   5   4    51.94    57.72     4.77 o
  -3   5   4   134.72   122.72     6.97 o
  -1   5   4    93.21    93.89     4.96 o
   1   5   4  1711.92  1845.52    42.97 o
   3   5   4    33.94    39.98     5.44 o
   5   5   4    29.83    23.18     4.58 o
   7   5   4   575.19   652.06    15.76 o
   9   5   4    28.81    29.00     3.72 o
  11   5   4    52.82    53.05     4.20 o
  13   5   4    66.67    57.53     4.77 o
  15   5   4     0.02    -4.29     4.29 <
  17   5   4     6.79    13.55     3.53 o
  19   5   4   139.59   130.54     6.39 o
  21   5   4   185.34   188.27     9.35 o
  23   5   4     4.86     5.44     5.92 <
  25   5   4    10.86    11.64     6.87 <
  27   5   4    14.37    16.41     8.30 <
  29   5   4    48.51    46.65    13.74 o
 -26   6   4     9.93     5.53     8.40 <
 -24   6   4   218.23   263.86    10.97 o
 -22   6   4   157.90   133.97     8.21 o
 -20   6   4    78.75    69.56     6.49 o
 -18   6   4   269.42   219.02    10.88 o
 -16   6   4   399.49   400.04    12.41 o
 -14   6   4     4.82     6.01     4.96 <
 -12   6   4  1848.80  1725.72    34.24 o
 -10   6   4   668.70   690.33    15.85 o
  -8   6   4   806.49   773.20    17.48 o
  -6   6   4   638.51   657.96    14.52 o
  -4   6   4    87.11    82.25     5.15 o
  -2   6   4    13.93    20.04     4.77 o
   0   6   4  1421.54  1414.48    39.58 o
   2   6   4  3291.66  3373.89    94.64 o
   4   6   4  1139.24  1307.17    31.44 o
   6   6   4   471.47   526.61    18.62 o
   8   6   4  1042.83  1113.31    27.71 o
  10   6   4    74.42    81.39     5.53 o
  12   6   4     2.35     3.53     4.39 <
  14   6   4   997.98  1052.61    24.74 o
  16   6   4    93.81   126.71     7.25 o
  18   6   4     9.58    22.04     5.63 o
  20   6   4   394.74   409.76    11.93 o
  22   6   4   137.95   138.93     9.16 o
  24   6   4    87.54    79.38     9.16 o
  26   6   4     0.13    -9.92    11.45 <
 -23   7   4    13.18     6.96     9.16 <
 -21   7   4    45.95    41.31     7.73 o
 -19   7   4    17.65    15.74     6.77 <
 -17   7   4    11.73     7.44     6.68 <
 -15   7   4   403.30   353.35    13.65 o
 -13   7   4   694.57   559.34    19.00 o
 -11   7   4    17.76    18.03     5.92 o
  -9   7   4   464.37   400.93    13.36 o
  -7   7   4   236.74   262.82    10.02 o
  -5   7   4   960.27   970.80    22.83 o
  -3   7   4   112.19    91.32     6.87 o
  -1   7   4   348.18   360.12    11.07 o
   1   7   4    37.36    40.07     8.49 o
   3   7   4   388.61   398.61    16.70 o
   5   7   4  2299.42  2353.14    73.58 o
   7   7   4    66.00    57.72    10.40 o
   9   7   4   399.90   383.05    20.14 o
  11   7   4    99.39    96.47    12.02 o
  13   7   4   433.02   429.73    16.70 o
  15   7   4    44.00    49.80     7.63 o
  17   7   4   455.68   434.98    15.27 o
  19   7   4    38.21    24.14    10.30 <
  21   7   4   146.18   109.35    12.50 o
  23   7   4    37.76    34.82    15.55 <
 -18   8   4   180.59   248.00    15.17 o
 -16   8   4     2.78    10.59    10.49 <
 -14   8   4    96.28   111.54    11.74 o
 -12   8   4     5.03    20.13     9.45 <
 -10   8   4    55.45    54.77     8.59 o
  -8   8   4    83.28    72.51     8.49 o
  -6   8   4   576.91   620.73    23.58 o
  -4   8   4    60.59    34.92     7.16 o
  -2   8   4   223.03   224.35    12.98 o
   0   8   4    19.70    15.36     7.54 <
   2   8   4    30.31    37.59     9.06 o
   4   8   4    29.34    44.08    11.83 o
   6   8   4     4.84     4.58    15.74 <
   8   8   4    82.21    82.34    22.99 o
  10   8   4    75.94    50.19    20.23 <
  12   8   4    39.98    64.11    21.56 <
  14   8   4   168.48   164.32    30.73 o
  16   8   4    31.07     6.39    23.09 <
  18   8   4    14.11    25.38    25.57 <
 -11   9   4   139.96   164.69    21.47 o
  -9   9   4    43.37    40.26    13.83 <
  -7   9   4    73.40   122.70    17.17 o
  -5   9   4   117.03   156.10    20.13 o
  -3   9   4   126.78   193.03    20.13 o
  -1   9   4   131.45   172.90    18.99 o
   1   9   4    12.56    43.41    15.26 <
   3   9   4     6.70    16.50    13.55 <
   5   9   4     0.70     5.06    16.31 <
   7   9   4   110.88   119.75    20.90 o
   9   9   4    33.71    12.78    15.17 <
 -33   1   5    26.31    16.31    13.74 <
 -31   1   5   149.01   132.82    16.89 o
 -29   1   5   103.60    72.80    11.64 o
 -27   1   5     1.00    -9.64     9.64 <
 -25   1   5     0.08    -1.53     6.96 <
 -23   1   5   426.17   404.57    15.66 o
 -21   1   5   323.04   282.45    12.31 o
 -19   1   5   171.87   176.07     9.35 o
 -17   1   5     0.37    15.17     5.82 <
 -15   1   5   142.26   121.58     4.10 o
 -13   1   5     7.33     7.06     1.05 o
 -11   1   5     4.68     7.82     1.62 o
  -9   1   5   193.19   218.12     4.30 o
  -7   1   5  6894.88  6996.86   109.61 o
  -5   1   5  1421.81  1601.05    30.87 o
  -3   1   5  1564.72  1471.05    29.37 o
  -1   1   5  8302.33  8071.93   148.54 o
   1   1   5    15.21     7.92     2.48 o
   3   1   5  1456.82  1423.56    25.90 o
   5   1   5  5462.77  5482.44   104.33 o
   7   1   5  1629.92  1633.53    29.91 o
   9   1   5 10518.20 10594.20   190.45 o
  11   1   5   668.47   670.83    13.47 o
  13   1   5   348.14   359.95     8.88 o
  15   1   5    33.52    31.20     3.43 o
  17   1   5    54.37    54.10     3.63 o
  19   1   5   449.32   491.89    12.41 o
  21   1   5   933.71   958.53    24.74 o
  23   1   5    37.21    24.71     4.68 o
  25   1   5     9.99    11.35     4.48 <
  27   1   5    10.04    15.17     5.06 <
  29   1   5     0.07     1.81     5.92 <
  31   1   5     5.39    17.46     7.92 <
  33   1   5   133.90   120.23    12.31 o
 -32   2   5     0.19     2.67    14.31 <
 -30   2   5   294.69   320.38    27.87 o
 -28   2   5    29.20    40.36    11.16 o
 -26   2   5     2.03     1.62     8.40 <
 -24   2   5    22.24    27.10     2.10 o
 -22   2   5   740.99   746.39    15.95 o
 -20   2   5   860.37   827.52    13.57 o
 -18   2   5    75.37    78.81     2.58 o
 -16   2   5  2104.65  2067.09    32.47 o
 -14   2   5  1124.07  1098.55    21.13 o
 -12   2   5    21.35    15.36     1.81 o
 -10   2   5     0.02    -0.48     2.00 <
  -8   2   5   631.89   640.78    12.81 o
  -6   2   5  3338.05  3705.72    60.69 o
  -4   2   5    17.36     3.72     1.81 <
  -2   2   5 11517.70 11400.00   200.34 o
   0   2   5  3366.95  3186.64    54.39 o
   2   2   5   196.17   218.32     6.68 o
   4   2   5   163.88   155.87     5.35 o
   6   2   5   132.46   154.04     4.49 o
   8   2   5   742.08   690.42    14.43 o
  10   2   5  1303.06  1154.96    24.69 o
  12   2   5  2542.43  2642.19    56.02 o
  14   2   5    38.64    45.70     3.34 o
  16   2   5     2.80     4.96     2.86 <
  18   2   5    16.76    15.07     3.53 o
  20   2   5     4.99     6.49     4.58 <
  22   2   5    24.83    22.99     5.06 o
  24   2   5   283.98   285.27     9.54 o
  26   2   5    19.75    11.35     6.11 <
  28   2   5    49.31    72.32     7.82 o
  30   2   5     2.96     9.45     8.01 <
  32   2   5     1.43    -5.34    11.16 <
 -31   3   5   159.57   178.34    27.10 o
 -29   3   5   372.73   479.32    34.36 o
 -27   3   5   285.14   312.94     9.73 o
 -25   3   5    41.98    42.93     2.77 o
 -23   3   5   402.42   395.57     8.97 o
 -21   3   5    10.20    -2.39     2.39 <
 -19   3   5  7838.52  7973.97   114.02 o
 -17   3   5 11668.60 11669.90   168.70 o
 -15   3   5   766.55   775.65    13.57 o
 -13   3   5  1008.45   990.69    15.39 o
 -11   3   5    73.64    65.08     3.24 o
  -9   3   5   599.51   630.80    13.47 o
  -7   3   5 10452.70 10698.50   166.37 o
  -5   3   5 10331.30 11136.30   182.07 o
  -3   3   5     0.02     2.96     2.00 <
  -1   3   5  6722.01  6932.96   122.50 o
   1   3   5     3.65     5.15     2.58 <
   3   3   5  1364.76  1305.79    29.10 o
   5   3   5     5.32     2.19     2.86 <
   7   3   5  3881.94  3942.57    85.37 o
   9   3   5  2898.31  2851.48    55.00 o
  11   3   5   310.66   358.46     9.64 o
  13   3   5   557.46   559.93    11.36 o
  15   3   5   359.95   355.50     8.31 o
  17   3   5  1356.24  1417.20    26.29 o
  19   3   5   508.57   540.01    11.65 o
  21   3   5    98.11    80.63     5.63 o
  23   3   5    59.67    70.22     6.01 o
  25   3   5   897.83   979.05    22.35 o
  27   3   5   124.12   144.94     9.83 o
  29   3   5   182.76   150.96    10.88 o
  31   3   5   239.14   250.02    15.36 o
 -30   4   5     0.24     9.92    16.03 <
 -28   4   5   507.27   576.66    18.33 o
 -26   4   5     8.95     5.25     3.53 <
 -24   4   5    88.99    84.25     4.58 o
 -22   4   5   119.34   114.41     4.96 o
 -20   4   5   698.39   649.08    13.27 o
 -18   4   5  5364.17  5400.54    84.61 o
 -16   4   5    22.08    29.00     3.53 o
 -14   4   5   269.23   221.15     7.06 o
 -12   4   5    34.73    37.97     3.53 o
 -10   4   5   420.48   427.36     9.83 o
  -8   4   5    54.34    52.29     4.39 o
  -6   4   5  1634.88  2005.50    38.10 o
  -4   4   5   406.94   385.57     8.50 o
  -2   4   5  1428.62  1486.48    25.36 o
   0   4   5   833.92   769.17    15.00 o
   2   4   5   547.18   551.30    19.10 o
   4   4   5   232.72   239.96     8.69 o
   6   4   5   753.92   714.11    15.10 o
   8   4   5   600.53   586.16    11.75 o
  10   4   5  1459.79  1534.55    28.22 o
  12   4   5   863.47   847.37    19.01 o
  14   4   5     0.01    -0.67     2.77 <
  16   4   5   250.02   242.04     6.59 o
  18   4   5     3.64     4.01     3.34 <
  20   4   5   202.13   207.18     8.97 o
  22   4   5    33.71    45.80     5.92 o
  24   4   5   194.85   184.46     8.49 o
  26   4   5    96.19   102.47     8.87 o
  28   4   5   511.71   533.99    16.61 o
  30   4   5     0.00     9.45    12.31 <
 -29   5   5    55.71    33.49    22.80 <
 -27   5   5    21.04    37.11    10.97 o
 -25   5   5    24.67    33.87     5.25 o
 -23   5   5     1.18     0.57     3.72 <
 -21   5   5    28.87    19.84     4.20 o
 -19   5   5    67.79    45.61     4.68 o
 -17   5   5  1014.60   989.64    18.82 o
 -15   5   5     2.94     2.58     3.82 <
 -13   5   5   251.40   267.23     9.07 o
 -11   5   5    12.17    16.41     3.82 o
  -9   5   5  1210.26  1204.35    23.80 o
  -7   5   5   124.07   103.82     5.82 o
  -5   5   5   715.62   720.42    18.82 o
  -3   5   5   358.75   430.54    10.98 o
  -1   5   5     0.14     0.86     2.39 <
   1   5   5   169.49   179.99     6.01 o
   3   5   5    46.92    36.16     3.05 o
   5   5   5   846.71   866.46    19.59 o
   7   5   5  1890.26  1843.36    33.59 o
   9   5   5    23.46    19.46     3.15 o
  11   5   5   578.94   618.85    15.18 o
  13   5   5    82.28    72.42     5.25 o
  15   5   5     4.96     7.44     3.91 <
  17   5   5    18.74    15.17     4.67 o
  19   5   5   124.61   123.85     6.39 o
  21   5   5    12.47    12.50     4.77 <
  23   5   5    43.55    44.37     7.63 o
  25   5   5    46.32    57.25     8.59 o
  27   5   5    26.64    11.83     8.40 <
 -26   6   5     9.07    10.40    11.64 <
 -24   6   5   119.51   172.99    10.11 o
 -22   6   5   229.26   258.13    10.50 o
 -20   6   5     6.98    21.47     5.34 o
 -18   6   5    24.67    12.88     4.96 <
 -16   6   5   735.97   669.68    19.19 o
 -14   6   5    39.46    23.47     4.87 o
 -12   6   5   297.11   228.87     9.45 o
 -10   6   5   242.71   220.27     8.78 o
  -8   6   5   616.42   540.17    13.56 o
  -6   6   5   235.79   230.77     9.16 o
  -4   6   5    98.21    70.32     5.34 o
  -2   6   5    87.06    67.84     6.87 o
   0   6   5   231.28   245.37     8.49 o
   2   6   5  2287.17  2402.06    50.16 o
   4   6   5  1327.99  1478.76    37.85 o
   6   6   5   868.14   904.41    23.79 o
   8   6   5  5023.78  5304.72    88.77 o
  10   6   5    22.83    33.39     4.39 o
  12   6   5   370.32   384.28    11.84 o
  14   6   5   410.45   391.93    12.03 o
  16   6   5   255.89   250.71    10.31 o
  18   6   5    90.86    84.06     6.77 o
  20   6   5   348.22   323.17    11.64 o
  22   6   5     0.04     7.63     7.54 <
  24   6   5    44.54    41.03    14.41 <
  26   6   5     1.27    -2.58    10.69 <
 -23   7   5    31.56    17.36     9.64 <
 -21   7   5   176.81   202.58    10.11 o
 -19   7   5     0.02     1.34     7.54 <
 -17   7   5     8.80    10.88     7.06 <
 -15   7   5    82.26    39.60     6.77 o
 -13   7   5     3.00    12.98     5.92 <
 -11   7   5   264.55   197.93    10.31 o
  -9   7   5    19.57    19.08     4.96 o
  -7   7   5    63.90    47.42     6.30 o
  -5   7   5  1736.30  1779.02    35.66 o
  -3   7   5    64.71    52.67     5.72 o
  -1   7   5   110.10   125.76     7.35 o
   1   7   5   373.01   329.49    11.55 o
   3   7   5   103.68    91.41     6.30 o
   5   7   5  1250.55  1282.06    45.77 o
   7   7   5   504.69   470.64    17.18 o
   9   7   5   624.52   646.28    18.14 o
  11   7   5    90.10    82.72     6.87 o
  13   7   5    24.22    24.90     5.92 o
  15   7   5    97.25    90.83     9.92 o
  17   7   5    54.50    65.17    14.03 o
  19   7   5    24.83    16.51     9.92 <
  21   7   5   249.87   245.92    18.42 o
 -18   8   5    84.00    85.68    15.17 o
 -16   8   5    13.45    29.00    14.22 <
 -14   8   5    27.31    32.25    11.35 <
 -12   8   5    11.01    13.83     7.73 <
 -10   8   5    95.05    84.92     9.54 o
  -8   8   5     3.15    -3.34     6.58 <
  -6   8   5    58.20    22.04     7.35 o
  -4   8   5     3.03    16.22     7.16 <
  -2   8   5    32.66    18.03     6.39 <
   0   8   5    34.06    69.17    18.60 o
   2   8   5    31.27    53.91    17.08 o
   4   8   5   123.92   147.32    22.90 o
   6   8   5     0.86    10.11    16.89 <
   8   8   5    26.85    46.37    20.42 <
  10   8   5   182.33   146.09    25.76 o
  12   8   5     0.69     0.86    18.03 <
  14   8   5    95.21   129.10    27.10 o
  16   8   5     0.50   -23.76    23.76 <
  -9   9   5     5.56    14.12    15.55 <
  -7   9   5     0.00    -6.96    15.65 <
  -5   9   5     3.44    11.83    16.12 <
  -3   9   5   306.43   360.55    26.24 o
  -1   9   5     7.68    15.93    12.02 <
   1   9   5    87.00   112.68    18.22 o
   3   9   5     5.31    17.55    18.51 <
   5   9   5     4.37    -8.68    16.89 <
   7   9   5    14.40     5.53    14.22 <
   9   9   5    69.02   115.45    17.65 o
 -32   0   6    20.76    16.31    17.75 <
 -30   0   6    26.65    15.74    13.83 <
 -28   0   6  1892.00  1698.54    53.64 o
 -26   0   6  1103.54  1093.55    41.75 o
 -24   0   6   611.80   523.73    24.64 o
 -22   0   6    60.53    89.02     9.83 o
 -20   0   6   104.95   106.58     9.92 o
 -18   0   6  1000.37   965.77    33.64 o
 -16   0   6  1650.33  1890.96    53.22 o
 -14   0   6  8086.13  8406.29   236.61 o
 -10   0   6  2071.16  2171.51    49.21 o
  -8   0   6     0.33    -2.00     2.00 <
  -6   0   6 10448.20 10427.80   227.66 o
  -4   0   6  2532.02  2469.59    53.58 o
  -2   0   6 14185.10 15137.60   371.80 o
   0   0   6  5538.63  5500.64   123.75 o
   2   0   6  1549.87  1264.42    27.14 o
   4   0   6   467.99   485.66    15.29 o
   6   0   6    14.93    20.70     4.87 o
   8   0   6   157.21   150.23     8.11 o
  10   0   6  4028.00  4171.60    94.70 o
  12   0   6  4515.17  4658.41   110.03 o
  14   0   6  4662.58  4994.48   131.53 o
  16   0   6   415.42   398.61    10.02 o
  18   0   6     7.76    -0.19     3.05 <
  20   0   6   154.41   153.83     7.25 o
  22   0   6  1068.90  1088.67    28.76 o
  24   0   6  1089.23  1146.67    31.24 o
  26   0   6     0.68     1.24     5.72 <
  28   0   6   217.50   204.12    10.59 o
  30   0   6    36.98    39.40     7.54 o
  32   0   6    11.22     7.44    13.26 <
 -33   1   6     7.66   -15.74    15.74 <
 -31   1   6    64.96    50.57    14.22 o
 -29   1   6   198.26   194.38    17.08 o
 -27   1   6   243.02   266.26    15.75 o
 -25   1   6   154.39   118.71    10.69 o
 -23   1   6     0.00     6.01     6.77 <
 -21   1   6    12.90     6.49     5.34 <
 -19   1   6   164.63   170.44     9.92 o
 -17   1   6   460.23   422.80    13.56 o
 -15   1   6  4444.85  4515.72    85.66 o
 -13   1   6     0.92    -0.67     1.05 <
 -11   1   6  1363.22  1387.42    21.82 o
  -9   1   6    82.37    78.15     2.48 o
  -7   1   6   675.78   715.00    12.24 o
  -5   1   6    46.83    65.46     2.48 o
  -3   1   6  4227.95  4057.20    80.25 o
  -1   1   6  2008.33  2202.91    38.80 o
   1   1   6     1.24     4.58     1.72 <
   3   1   6    80.53    62.31     4.01 o
   5   1   6    92.83   106.50     4.96 o
   7   1   6   478.78   498.08    10.70 o
   9   1   6  2043.07  1953.24    41.71 o
  11   1   6   918.23   924.17    18.83 o
  13   1   6   148.89   168.25     5.15 o
  15   1   6  1002.96  1045.19    18.26 o
  17   1   6    20.69    28.72     3.72 o
  19   1   6   100.64   102.39     5.53 o
  21   1   6    69.93    57.92     4.87 o
  23   1   6   109.66    90.65     6.20 o
  25   1   6    41.14    47.70     5.15 o
  27   1   6   146.55   139.98     7.73 o
  29   1   6   125.72   111.64     7.35 o
  31   1   6     9.22    20.70     7.54 <
  33   1   6    10.50    35.30    14.02 <
 -32   2   6    17.77     3.53    12.12 <
 -30   2   6    30.38    53.81    16.79 o
 -28   2   6   295.37   402.27    18.80 o
 -26   2   6     1.12     2.29     7.16 <
 -24   2   6   396.08   441.38    23.86 o
 -22   2   6   898.57   939.40    18.44 o
 -20   2   6   109.71   104.39     4.20 o
 -18   2   6     8.11     8.59     1.43 o
 -16   2   6   825.57   787.20    13.57 o
 -14   2   6  2263.60  2258.04    35.93 o
 -12   2   6   664.87   625.02    14.33 o
 -10   2   6   178.57   179.05     4.39 o
  -8   2   6     1.00     1.24     1.91 <
  -6   2   6   636.72   627.85    12.23 o
  -4   2   6  1002.28   942.61    17.99 o
  -2   2   6  5162.17  5514.86    91.18 o
   0   2   6  3248.24  3241.97    51.61 o
   2   2   6  3028.81  2760.42    48.68 o
   4   2   6   376.79   412.85     8.21 o
   6   2   6  1381.67  1425.97    35.23 o
   8   2   6   241.68   244.37     5.35 o
  10   2   6    69.35    58.97     3.72 o
  12   2   6  4198.90  4304.99    89.56 o
  14   2   6   109.64   118.42     5.63 o
  16   2   6   297.97   313.56    10.21 o
  18   2   6   161.93   142.38     5.63 o
  20   2   6     2.29     1.34     3.72 <
  22   2   6    28.14    17.75     3.91 o
  24   2   6   428.68   457.33    15.46 o
  26   2   6    89.26    84.25     7.06 o
  28   2   6   167.52   167.56    10.78 o
  30   2   6     3.45    -3.05     8.78 <
  32   2   6    21.82    25.09    13.17 <
 -31   3   6   128.71   769.83   269.84 <
 -29   3   6   201.31   182.36    18.04 o
 -27   3   6    57.03    38.74     4.39 o
 -25   3   6   448.27   418.29    11.74 o
 -23   3   6     2.97     4.10     2.00 <
 -21   3   6    13.61    15.36     2.67 o
 -19   3   6     1.43    -2.19     2.39 <
 -17   3   6   318.71   347.35     7.45 o
 -15   3   6  5614.52  5333.58    80.04 o
 -13   3   6     1.13     1.81     2.39 <
 -11   3   6   362.19   375.40     9.93 o
  -9   3   6   278.27   266.52     6.87 o
  -7   3   6  1197.41  1210.80    24.20 o
  -5   3   6  3062.37  3149.36    57.84 o
  -3   3   6  1005.67  1079.00    22.00 o
  -1   3   6     4.65    -2.58     2.96 <
   1   3   6  8741.87  8534.01   159.09 o
   3   3   6   668.66   661.22    15.38 o
   5   3   6     2.00     2.86     3.24 <
   7   3   6   310.98   275.71     9.83 o
   9   3   6     3.85     6.68     4.20 <
  11   3   6  2430.89  2403.85    46.38 o
  13   3   6     0.13     5.53     4.10 <
  15   3   6  1315.87  1346.92    30.40 o
  17   3   6   150.95   152.59     6.68 o
  19   3   6    20.44    18.70     5.53 o
  21   3   6    14.26    13.83     5.44 <
  23   3   6   240.61   268.64    10.88 o
  25   3   6    97.65    72.61     8.30 o
  27   3   6   460.00   459.13    15.37 o
  29   3   6    75.40    56.58    10.59 o
  31   3   6     1.06   -11.93    12.88 <
 -30   4   6    85.95    37.69    22.52 <
 -28   4   6   201.04   208.79    22.23 o
 -26   4   6     0.34     7.06     3.34 <
 -24   4   6   420.35   460.08    11.26 o
 -22   4   6    95.85    98.85     4.48 o
 -20   4   6   419.22   403.79    10.02 o
 -18   4   6  1911.96  1929.77    30.80 o
 -16   4   6  5270.27  5383.41    85.58 o
 -14   4   6   246.39   248.15     7.06 o
 -12   4   6     7.56     1.34     3.15 <
 -10   4   6   122.99   126.06     7.44 o
  -8   4   6   200.26   181.34     6.59 o
  -6   4   6   834.54   906.25    17.58 o
  -4   4   6   430.27   471.12    10.60 o
  -2   4   6   146.67   177.69     7.35 o
   0   4   6   292.65   322.27     9.36 o
   2   4   6   641.14   690.26    15.38 o
   4   4   6     4.89     1.62     4.87 <
   6   4   6   141.20   113.56     6.58 o
   8   4   6     0.03    -3.82     3.82 <
  10   4   6   219.48   219.23     8.78 o
  12   4   6     0.01    -4.10     5.06 <
  14   4   6   110.16    89.41     5.15 o
  16   4   6   710.86   724.66    18.05 o
  18   4   6    11.79     4.48     4.96 <
  20   4   6    38.98    18.41     6.01 o
  22   4   6    69.23    51.05     6.68 o
  24   4   6   108.16   107.25     9.26 o
  26   4   6   370.51   343.88    16.70 o
  28   4   6   463.15   478.02    27.87 o
  30   4   6    37.71    25.66    12.12 <
 -27   5   6    10.40    58.96    20.80 <
 -25   5   6   288.97   360.74    11.17 o
 -23   5   6     6.18     8.40     4.48 <
 -21   5   6    37.27    29.77     4.48 o
 -19   5   6    47.44    40.17     4.29 o
 -17   5   6   628.90   653.87    13.65 o
 -15   5   6    97.49   121.94     5.82 o
 -13   5   6   307.65   272.60    10.12 o
 -11   5   6   380.48   440.45    12.98 o
  -9   5   6     0.11     1.91     4.10 <
  -7   5   6    11.68    12.50     3.72 o
  -5   5   6   115.67   111.74     5.25 o
  -3   5   6    10.69    11.16     2.77 o
  -1   5   6  2158.48  2245.51    40.98 o
   1   5   6   238.61   216.46     8.97 o
   3   5   6    32.20    45.32     6.11 o
   5   5   6   285.32   297.51    10.79 o
   7   5   6   136.28   140.85     9.54 o
   9   5   6    33.84    39.02     5.82 o
  11   5   6     5.61    11.45     6.77 <
  13   5   6   383.96   446.92    11.93 o
  15   5   6    18.47    21.94     3.63 o
  17   5   6     0.00    -3.82     3.82 <
  19   5   6    75.56    90.36     6.01 o
  21   5   6     0.92     0.67     5.72 <
  23   5   6    21.04    24.33     8.11 <
  25   5   6     0.26     2.29    11.45 <
  27   5   6     0.24    12.02     8.97 <
 -24   6   6    18.41    37.21     7.06 o
 -22   6   6   117.35   130.05     9.06 o
 -20   6   6     9.42    10.59     5.06 <
 -18   6   6   122.06   106.01     6.77 o
 -16   6   6    77.81    38.93     6.11 o
 -14   6   6    10.06    17.46     5.63 o
 -12   6   6   141.08    98.57     6.20 o
 -10   6   6   169.20   187.99     8.11 o
  -8   6   6   349.49   327.39    10.12 o
  -6   6   6     2.28     5.82     3.82 <
  -4   6   6   553.51   553.40    16.04 o
  -2   6   6   299.60   280.70     9.54 o
   0   6   6   589.35   552.19    14.13 o
   2   6   6  1671.65  1746.33    30.60 o
   4   6   6  2258.29  2455.86    50.15 o
   6   6   6  1418.74  1512.92    32.79 o
   8   6   6  2294.20  2514.70    57.90 o
  10   6   6   231.67   219.88    11.64 o
  12   6   6   655.02   621.03    15.28 o
  14   6   6    31.21    39.69     4.29 o
  16   6   6    78.49    78.43     6.58 o
  18   6   6   165.42   161.74     7.92 o
  20   6   6   115.54   111.07    10.97 o
  22   6   6    54.53    47.51    11.35 o
  24   6   6    34.22    26.62    12.21 <
 -23   7   6    23.08    48.75    14.50 o
 -21   7   6    13.40    23.85     7.92 o
 -19   7   6   108.49    93.89     8.40 o
 -17   7   6    21.03     7.44     5.53 <
 -15   7   6     3.65     2.19     6.11 <
 -13   7   6     2.41    -0.19     6.30 <
 -11   7   6     0.32    12.21     6.11 <
  -9   7   6    58.70    58.30     7.25 o
  -7   7   6   109.84    61.45     6.49 o
  -5   7   6  1395.94  1410.81    29.82 o
  -3   7   6   267.28   283.45    10.88 o
  -1   7   6     0.03    -0.29     3.91 <
   1   7   6   291.05   294.52    10.69 o
   3   7   6   258.79   219.40     7.73 o
   5   7   6  3096.00  3354.67    88.68 o
   7   7   6  1395.10  1499.62    42.72 o
   9   7   6    26.33     7.63    10.59 <
  11   7   6     4.97     3.91    12.40 <
  13   7   6     5.23    16.03    11.07 <
  15   7   6   177.97   168.99    18.23 o
  17   7   6   214.86   168.52    17.75 o
  19   7   6     3.44    -0.57     9.73 <
  21   7   6     0.00     6.11    15.07 <
 -16   8   6     3.96    10.88    13.74 <
 -14   8   6    24.46    42.36    15.36 <
 -12   8   6    61.47    67.07    13.83 o
 -10   8   6   104.66   166.79    16.22 o
  -8   8   6    16.26    -6.77    11.64 <
  -6   8   6    14.90    13.36    13.55 <
  -4   8   6    18.52    26.14    11.45 <
  -2   8   6     2.58    -3.63    12.69 <
   0   8   6     0.34    -7.54    11.73 <
   2   8   6    62.60    69.84    16.12 o
   4   8   6     0.17    12.78    18.60 <
   6   8   6     0.22    -6.11    18.03 <
   8   8   6   133.21   133.49    24.24 o
  10   8   6     0.17    21.47    19.65 <
  12   8   6     0.00    18.60    22.52 <
  14   8   6     0.51     2.67    21.75 <
  16   8   6    12.49     2.39    25.00 <
  -7   9   6    13.07    48.56    17.36 <
  -5   9   6    15.93    34.63    17.27 <
  -3   9   6    44.58    76.14    14.60 o
  -1   9   6    12.34    45.51    15.84 <
   1   9   6    16.22     8.59    18.41 <
   3   9   6    25.48    24.14    17.75 <
   5   9   6     7.97    21.47    18.22 <
   7   9   6    34.01    19.18    24.62 <
 -33   1   7    40.96    11.45    14.98 <
 -31   1   7     4.72     7.25    12.50 <
 -29   1   7     7.77    -1.81     8.87 <
 -27   1   7    25.58     8.11     8.97 <
 -25   1   7     6.14     7.16     8.20 <
 -23   1   7   235.32   215.78    12.22 o
 -21   1   7  3610.68  3327.58    89.01 o
 -19   1   7   896.06   821.65    22.17 o
 -17   1   7     0.85    -3.24     5.53 <
 -15   1   7     1.16    -0.10     1.62 <
 -13   1   7    32.01    26.43     2.29 o
 -11   1   7   494.40   596.45     9.65 o
  -9   1   7  5872.35  5896.49    87.25 o
  -7   1   7  1400.45  1426.29    25.08 o
  -5   1   7  1079.72  1069.61    19.33 o
  -3   1   7   383.61   365.60     7.45 o
  -1   1   7    27.47    14.50     2.19 o
   1   1   7  6420.05  6145.62   104.87 o
   3   1   7   302.76   256.37     7.07 o
   5   1   7 15890.40 16678.70   308.31 o
   7   1   7   479.29   416.82    10.60 o
   9   1   7  2209.58  2198.55    41.13 o
  11   1   7     0.89    -2.58     3.15 <
  13   1   7   140.11   134.46     5.15 o
  15   1   7   146.26   143.43     5.44 o
  17   1   7   470.91   468.50    10.60 o
  19   1   7   153.97   172.43     6.39 o
  21   1   7    30.55    29.67     4.96 o
  23   1   7     1.10     9.73     5.92 <
  25   1   7    15.56    14.88     4.77 o
  27   1   7    97.70    95.03     7.06 o
  29   1   7     1.52    -4.01     5.15 <
  31   1   7     2.96    -7.92     7.92 <
 -32   2   7     1.31    -0.67    12.59 <
 -30   2   7     4.58    16.89    13.07 <
 -28   2   7     5.61     3.53     8.11 <
 -26   2   7     2.30    15.65     8.40 <
 -24   2   7   102.22    72.71    10.50 o
 -22   2   7  2064.24  2137.96    63.43 o
 -20   2   7   931.17   884.18    19.87 o
 -18   2   7  1140.30  1058.13    17.87 o
 -16   2   7    54.62    41.31     2.29 o
 -14   2   7   261.87   283.49     6.68 o
 -12   2   7   152.42   141.24     4.58 o
 -10   2   7    64.68    68.03     2.77 o
  -8   2   7   190.71   187.36     5.06 o
  -6   2   7    37.20    41.60     2.67 o
  -4   2   7   136.30   122.06     3.91 o
  -2   2   7    79.38    76.53     3.34 o
   0   2   7    50.87    51.05     3.91 o
   2   2   7  1365.68  1284.35    26.99 o
   4   2   7   235.16   219.27     5.63 o
   6   2   7    27.73    35.30     2.39 o
   8   2   7   430.47   477.27    10.70 o
  10   2   7     0.02    -0.76     2.58 <
  12   2   7     8.97     0.48     2.86 <
  14   2   7   260.96   248.74     8.49 o
  16   2   7   126.99   109.07     6.01 o
  18   2   7    34.96    26.81     4.20 o
  20   2   7     8.77     6.58     4.01 <
  22   2   7     0.18     0.48     4.39 <
  24   2   7    10.90     5.53     7.44 <
  26   2   7     0.14     3.72     6.87 <
  28   2   7    27.32    32.92     9.45 o
  30   2   7    18.62     6.87     8.20 <
 -31   3   7     9.39    -3.05    13.26 <
 -29   3   7    19.10    50.85    12.02 o
 -27   3   7   143.44   130.63    24.14 o
 -25   3   7    50.89    74.52     4.20 o
 -23   3   7   450.44   418.59    12.03 o
 -21   3   7  1334.13  1403.62    23.13 o
 -19   3   7   169.51   155.45     4.77 o
 -17   3   7  2503.35  2590.74    39.07 o
 -15   3   7  1707.21  1675.74    28.61 o
 -13   3   7   629.74   648.88    15.76 o
 -11   3   7  6239.03  6230.82   101.80 o
  -9   3   7    25.96    24.23     3.05 o
  -7   3   7  3905.69  3907.09    65.58 o
  -5   3   7  2864.55  2848.57    50.58 o
  -3   3   7  1308.29  1336.84    26.41 o
  -1   3   7   626.10   671.89    15.38 o
   1   3   7  4174.92  4306.19    74.99 o
   3   3   7  1240.89  1224.95    28.89 o
   5   3   7  1212.96  1207.84    30.51 o
   7   3   7   120.08   127.01     6.58 o
   9   3   7   256.93   302.10    10.31 o
  11   3   7   916.97   959.58    19.59 o
  13   3   7   275.74   265.34    11.07 o
  15   3   7  1731.86  1787.85    42.09 o
  17   3   7  1685.70  1813.55    38.25 o
  19   3   7   242.20   233.34     9.64 o
  21   3   7     1.73    -5.72     5.72 <
  23   3   7    51.75    59.82     8.21 o
  25   3   7     8.77    11.64     8.11 <
  27   3   7  1071.29  1091.19    28.37 o
  29   3   7  1110.05  1152.03    44.89 o
 -28   4   7   139.43   156.77    27.39 o
 -26   4   7   507.49   557.10    15.75 o
 -24   4   7    58.56    66.21     4.20 o
 -22   4   7     2.20     4.96     3.34 <
 -20   4   7     7.01    10.78     3.15 o
 -18   4   7   285.11   295.77     8.49 o
 -16   4   7  1038.97  1057.51    21.02 o
 -14   4   7   925.77   960.44    19.59 o
 -12   4   7   105.81    77.29     7.06 o
 -10   4   7    18.82    19.08     5.34 o
  -8   4   7  1444.34  1375.54    34.14 o
  -6   4   7    34.28    43.22     4.10 o
  -4   4   7  1203.98  1128.44    22.95 o
  -2   4   7   214.12   211.98     7.73 o
   0   4   7     0.15    -2.29     4.67 <
   2   4   7  2001.41  2101.33    40.89 o
   4   4   7    36.32    44.75     5.53 o
   6   4   7   403.74   379.02    12.32 o
   8   4   7   207.59   200.80     8.49 o
  10   4   7    98.04    85.59     6.68 o
  12   4   7   456.21   510.39    15.28 o
  14   4   7   255.50   244.80     8.40 o
  16   4   7     0.91     2.86     3.82 <
  18   4   7    79.59    76.62     7.82 o
  20   4   7    13.06    19.94     6.68 <
  22   4   7   101.75    88.45     8.11 o
  24   4   7    71.13    62.02     8.78 o
  26   4   7    72.38    69.08    14.03 o
  28   4   7     1.65    -0.38    10.78 <
 -27   5   7     0.30   -20.23    23.09 <
 -25   5   7    10.07    10.02     5.44 <
 -23   5   7   238.05   276.46    11.36 o
 -21   5   7    19.11    22.23     4.58 o
 -19   5   7    97.88    79.10     5.53 o
 -17   5   7    12.37    18.41     4.58 o
 -15   5   7   142.66   137.03     6.97 o
 -13   5   7   123.83   123.19     6.11 o
 -11   5   7   129.29   139.41     7.06 o
  -9   5   7     0.33    -3.72     3.72 <
  -7   5   7   327.58   291.22     9.16 o
  -5   5   7     2.82     3.91     4.96 <
  -3   5   7     2.99     5.63     5.72 <
  -1   5   7   209.21   216.93     9.64 o
   1   5   7    12.34    19.84     6.11 o
   3   5   7   356.70   362.64    12.22 o
   5   5   7   233.53   212.83     9.83 o
   7   5   7   494.87   533.51    15.18 o
   9   5   7   339.94   401.95    13.94 o
  11   5   7    10.07     7.16     6.01 <
  13   5   7    67.67    78.14     8.68 o
  15   5   7    13.90     8.20     4.39 <
  17   5   7   223.15   225.41     9.64 o
  19   5   7    47.57    52.28     6.39 o
  21   5   7    42.18    30.63    10.40 <
  23   5   7    79.15    89.69    11.45 o
  25   5   7    12.94    20.99    11.64 <
  27   5   7    17.01    30.53    13.45 <
 -24   6   7    32.60    16.51     8.11 <
 -22   6   7    59.20    83.48     6.87 o
 -20   6   7    10.10     0.19     4.96 <
 -18   6   7    11.64    10.88     5.34 <
 -16   6   7    31.65    44.65     5.92 o
 -14   6   7    13.36     9.92     4.58 <
 -12   6   7    94.39    89.79     6.68 o
 -10   6   7   502.35   497.67    14.22 o
  -8   6   7  2288.24  2261.46    47.85 o
  -6   6   7   182.14   209.85     9.07 o
  -4   6   7   739.87   756.94    21.58 o
  -2   6   7   183.50   157.84    10.31 o
   0   6   7    42.66    45.51     7.63 o
   2   6   7   649.26   683.51    17.38 o
   4   6   7  5274.87  5576.84   105.41 o
   6   6   7    62.21    75.47     8.40 o
   8   6   7   584.75   645.42    20.81 o
  10   6   7   109.09   109.44    10.02 o
  12   6   7   510.61   519.52    16.42 o
  14   6   7    24.47    31.01    10.30 o
  16   6   7   167.82   179.01    11.83 o
  18   6   7   116.10   145.32    10.69 o
  20   6   7     0.28    -3.43    11.16 <
  22   6   7   233.21   230.17    20.14 o
  24   6   7    82.37    62.97    11.35 o
 -21   7   7    83.25   122.22    10.78 o
 -19   7   7    49.71    53.14     7.63 o
 -17   7   7    90.00    81.29     8.11 o
 -15   7   7     4.43    11.16     5.92 <
 -13   7   7    24.23    27.48     6.87 o
 -11   7   7   325.03   271.15    12.69 o
  -9   7   7     8.65     7.35     5.34 <
  -7   7   7   615.62   589.75    17.28 o
  -5   7   7   159.07   154.68     8.11 o
  -3   7   7   269.21   286.50    11.64 o
  -1   7   7    12.90    -2.00    11.16 <
   1   7   7   111.20    78.72    15.36 o
   3   7   7    52.70    52.19    12.02 o
   5   7   7  1576.40  1608.22    43.20 o
   7   7   7     0.01    23.28    12.50 <
   9   7   7   882.04   919.59    37.44 o
  11   7   7    38.74    33.68    13.93 <
  13   7   7    36.99    23.57    12.02 <
  15   7   7   210.24   206.22    20.33 o
  17   7   7   162.55   206.01    20.99 o
  19   7   7   138.34   123.47    18.51 o
 -16   8   7     1.59    12.40    13.83 <
 -14   8   7     1.35    23.85    14.02 <
 -12   8   7    70.89   112.78    16.03 o
 -10   8   7    20.52     8.30    10.69 <
  -8   8   7    33.36    56.48    12.12 o
  -6   8   7     3.09    42.74    12.02 o
  -4   8   7    76.11   104.38    16.12 o
  -2   8   7   174.95   165.85    24.52 o
   0   8   7     1.47     8.40    25.47 <
   2   8   7    14.11    21.85    19.56 <
   4   8   7    62.16    67.17    15.74 o
   6   8   7   128.84    76.72    17.75 o
   8   8   7    24.04    -9.25    13.26 <
  10   8   7    17.39    19.94    12.69 <
  12   8   7     1.45    -0.38    16.98 <
  14   8   7     0.83    13.93    16.31 <
  -5   9   7    27.11    98.36    17.65 o
  -3   9   7    62.47    98.85    16.79 o
  -1   9   7   200.54   282.65    20.99 o
   1   9   7     2.56    14.98    17.36 <
   3   9   7    41.15    59.44    27.76 <
 -32   0   8   408.46   439.43    48.68 o
 -30   0   8    46.73    29.96    21.47 <
 -28   0   8    52.29    30.34    12.78 <
 -26   0   8   282.93   300.05    19.47 o
 -24   0   8     0.01    15.46    10.30 <
 -22   0   8   141.71   110.79    12.21 o
 -18   0   8   767.96   723.86    32.67 o
 -16   0   8   678.95   690.39    24.74 o
 -14   0   8   455.93   517.24    11.65 o
 -12   0   8     0.10     1.34     3.15 <
 -10   0   8  1827.68  2041.57    50.57 o
  -8   0   8  1052.17  1109.53    27.06 o
  -6   0   8  3923.86  3820.89   105.74 o
  -2   0   8   838.30   830.63    21.89 o
   0   0   8   326.73   357.49    12.51 o
   2   0   8   502.96   518.50    13.09 o
   4   0   8  2554.82  2387.94    63.16 o
  12   0   8     0.62    -1.34     2.29 <
  14   0   8   111.94   127.68     5.15 o
  16   0   8   466.35   454.84    13.65 o
  18   0   8  1358.69  1372.77    28.20 o
  20   0   8  1545.63  1691.02    37.10 o
  22   0   8  1219.06  1284.55    28.28 o
  24   0   8    77.63    84.73     7.16 o
  26   0   8    39.56    57.53    10.40 o
  28   0   8     0.56    -3.15     8.68 <
  30   0   8    15.51    -3.34    12.59 <
 -31   1   8    18.65     4.96    13.93 <
 -29   1   8   126.79   171.56    18.42 o
 -27   1   8    91.69    77.48    11.93 o
 -25   1   8     0.17     5.25     8.11 <
 -23   1   8   114.11   112.79    10.31 o
 -21   1   8   156.55   124.63    10.12 o
 -19   1   8     6.82    -7.35     7.35 <
 -17   1   8  1641.13  1617.41    47.16 o
 -15   1   8   414.64   382.75    10.88 o
 -13   1   8   797.24   780.05    13.28 o
 -11   1   8    82.47    88.93     3.15 o
  -9   1   8    45.00    37.40     2.58 o
  -7   1   8   612.24   643.63    12.23 o
  -5   1   8  6188.34  6163.76    99.51 o
  -3   1   8   265.52   281.24     6.21 o
  -1   1   8   455.69   487.11     9.07 o
   1   1   8  1074.29  1089.11    22.67 o
   3   1   8   204.83   215.62     7.83 o
   5   1   8   211.30   221.06     7.73 o
   7   1   8  4378.56  4354.56    86.19 o
   9   1   8  3745.81  3798.90    68.73 o
  11   1   8    87.11    95.61     6.20 o
  13   1   8     1.17     6.01     3.53 <
  15   1   8    98.92    94.47     5.44 o
  17   1   8    34.96    19.56     3.72 o
  19   1   8   153.74   154.59     7.44 o
  21   1   8   326.78   328.52    11.17 o
  23   1   8    27.74    24.42     6.11 o
  25   1   8     1.17     9.16     4.96 <
  27   1   8     4.20     7.35     4.87 <
  29   1   8     0.33     2.10     7.73 <
  31   1   8     1.82     7.06    10.97 <
 -32   2   8   158.81   106.97    31.01 o
 -30   2   8    13.41    19.75    15.65 <
 -28   2   8     5.68    14.79    14.69 <
 -26   2   8    69.15    96.56    10.40 o
 -24   2   8     0.62    -2.86     8.30 <
 -22   2   8   462.11   481.51    20.72 o
 -20   2   8  3219.76  3196.11    61.62 o
 -18   2   8  1880.68  1800.22    30.62 o
 -16   2   8   164.04   167.96     4.10 o
 -14   2   8   203.25   211.78     6.78 o
 -12   2   8    24.07    25.00     2.58 o
 -10   2   8   378.43   371.30     7.73 o
  -8   2   8   265.46   285.22     6.68 o
  -6   2   8   309.07   347.12     7.64 o
  -4   2   8  1861.36  1838.32    32.86 o
  -2   2   8  1136.25  1073.35    19.99 o
   0   2   8   813.50   798.08    18.92 o
   2   2   8    47.06    55.05     4.77 o
   4   2   8   745.17   745.53    15.67 o
   6   2   8   262.48   249.04     7.45 o
   8   2   8   906.01   864.36    19.97 o
  10   2   8   169.46   168.06     6.20 o
  12   2   8    99.13    99.43     5.34 o
  14   2   8    15.62    13.83     3.24 o
  16   2   8     4.03     7.06     4.10 <
  18   2   8   279.05   265.33     8.78 o
  20   2   8   146.89   132.07     7.63 o
  24   2   8    12.60    14.22     6.30 <
  26   2   8     0.14     6.30     8.97 <
  28   2   8    85.37    98.85    14.22 o
  30   2   8   141.42   124.90    18.22 o
 -31   3   8     8.56   667.64   255.88 <
 -29   3   8   492.42   534.17    29.02 o
 -27   3   8     1.23     4.48    13.26 <
 -25   3   8    99.84   154.29    17.56 o
 -23   3   8    40.60    29.29     3.53 o
 -21   3   8   973.54   959.74    17.58 o
 -19   3   8     7.27     9.92     2.86 o
 -17   3   8  3459.38  3350.24    51.30 o
 -15   3   8  2997.01  3035.73    47.73 o
 -13   3   8   245.87   241.95     9.07 o
 -11   3   8   100.98   106.30     4.39 o
  -9   3   8    19.18    22.80     3.43 o
  -7   3   8     2.49    -2.39     2.39 <
  -5   3   8  4969.00  4997.17    83.80 o
  -3   3   8   499.35   483.41     9.84 o
  -1   3   8   228.21   234.13     8.30 o
   1   3   8    13.06    11.83     3.72 o
   3   3   8   712.29   744.41    18.06 o
   5   3   8   590.42   631.42    18.05 o
   7   3   8   208.90   180.67     8.30 o
   9   3   8   108.87   129.49     4.58 o
  11   3   8   196.37   177.79     8.11 o
  13   3   8   100.27   103.82     7.92 o
  15   3   8   133.05   129.97     8.97 o
  17   3   8   146.39   154.20     7.82 o
  19   3   8    59.01    58.96     7.16 o
  21   3   8   139.59   140.84    10.40 o
  23   3   8   123.49   141.51     9.54 o
  25   3   8    16.12    25.95    11.64 <
  27   3   8    19.14    -1.24    13.45 <
  29   3   8   167.70   148.95    15.65 o
 -28   4   8   175.92   205.25    25.57 o
 -26   4   8    49.21    35.49    22.33 <
 -24   4   8   134.02   146.66     5.63 o
 -22   4   8   285.29   292.61     8.68 o
 -20   4   8    24.98    23.28     3.91 o
 -18   4   8   418.52   434.33    10.12 o
 -16   4   8  1687.15  1764.88    30.50 o
 -14   4   8   177.97   150.68     7.25 o
 -12   4   8   156.90   196.29    12.98 o
 -10   4   8     2.16     0.38     4.58 <
  -8   4   8  1113.45  1149.42    26.38 o
  -6   4   8     5.00     2.19     4.10 <
  -4   4   8  2205.80  2220.39    47.40 o
  -2   4   8    32.58    36.26     4.68 o
   0   4   8   578.20   568.41    14.61 o
   2   4   8   527.22   548.40    15.28 o
   4   4   8   594.02   623.52    18.81 o
   6   4   8   416.59   440.30    14.22 o
   8   4   8    99.27    96.75     6.87 o
  10   4   8    37.61    34.82     5.44 o
  12   4   8   293.40   282.99     9.35 o
  14   4   8   174.84   165.57     6.87 o
  16   4   8    26.12    14.12     7.25 <
  18   4   8   343.30   345.99    14.79 o
  20   4   8    70.39    64.12     8.21 o
  22   4   8     2.95    -6.39     6.39 <
  24   4   8    62.36    48.75    14.31 o
  26   4   8    93.40    88.35    15.08 o
  28   4   8    42.90    34.25    13.64 <
 -25   5   8    16.68    25.66    17.08 <
 -23   5   8    34.65    45.60     6.11 o
 -21   5   8   180.86   184.55     7.82 o
 -19   5   8   147.08   157.92     6.49 o
 -17   5   8   808.44   807.36    19.29 o
 -15   5   8   299.58   328.89    10.31 o
 -13   5   8   288.20   324.98    10.31 o
 -11   5   8    48.10    38.74     5.25 o
  -9   5   8   472.66   506.08    20.72 o
  -7   5   8   827.63   870.09    25.79 o
  -5   5   8    17.29     8.68     4.58 <
  -3   5   8    64.90    51.33     5.82 o
  -1   5   8     3.24    -4.58     5.06 <
   1   5   8   111.78    99.05     7.06 o
   3   5   8   149.58   153.35     8.21 o
   5   5   8  1022.27  1163.47    27.42 o
   7   5   8    52.08    51.62     7.44 o
   9   5   8    71.63    72.61     8.21 o
  11   5   8   166.14   160.41    10.97 o
  13   5   8    12.45     8.68     7.35 <
  15   5   8    44.29    40.74     5.34 o
  17   5   8     8.65     3.91     7.06 <
  19   5   8     5.83    -4.77    10.02 <
  21   5   8     9.34     5.92    10.21 <
  23   5   8    23.47    38.83    13.55 <
  25   5   8    54.46    33.97    13.93 <
 -22   6   8    10.27    17.94     6.58 <
 -20   6   8   242.06   292.02    11.93 o
 -18   6   8    34.40    25.28     6.96 o
 -16   6   8    78.92    69.94     6.49 o
 -14   6   8   450.58   373.71    14.22 o
 -12   6   8   147.58   142.94     8.49 o
 -10   6   8   138.14   137.02    10.59 o
  -8   6   8   979.11   975.02    36.97 o
  -6   6   8   918.28   915.16    34.86 o
  -4   6   8   322.82   339.98    14.41 o
  -2   6   8   156.87   164.89    10.02 o
   0   6   8    24.17    26.71     6.87 o
   2   6   8     5.07     4.87     5.25 <
   4   6   8   460.31   482.85    15.66 o
   6   6   8  2254.53  2608.25    57.70 o
   8   6   8   284.23   335.94    13.84 o
  10   6   8     9.25    23.28     8.01 <
  12   6   8   289.21   288.03    14.89 o
  14   6   8    55.31    35.68    15.27 <
  16   6   8     7.27    -3.53     8.40 <
  18   6   8   330.08   410.58    24.15 o
  20   6   8     0.57    -3.72    14.88 <
  22   6   8    29.42    -1.34     8.21 <
 -21   7   8     4.43    11.07    12.88 <
 -19   7   8     1.55    -0.19     8.11 <
 -17   7   8    87.68   105.14    11.35 o
 -15   7   8     0.35    -0.67     8.68 <
 -13   7   8    20.63    12.21     8.30 <
 -11   7   8   467.09   428.31    17.09 o
  -9   7   8   405.19   356.60    16.51 o
  -7   7   8     0.97    -8.20     9.83 <
  -5   7   8   171.98   170.33    20.04 o
  -3   7   8   140.64   143.61    14.89 o
  -1   7   8   590.06   619.70    30.17 o
   1   7   8    75.25    61.64    10.40 o
   3   7   8   166.00   150.39    12.12 o
   5   7   8    14.79    18.70     9.45 <
   7   7   8     2.88    20.42    11.93 <
   9   7   8   922.04   874.05    39.25 o
  11   7   8    83.72    39.50    17.56 <
  13   7   8   236.29   264.53    21.85 o
  15   7   8    56.73    67.84    18.41 o
  17   7   8   114.67   117.93    18.61 o
  19   7   8     1.44    22.80    17.17 <
 -14   8   8   197.65   241.90    17.08 o
 -12   8   8    14.07    15.74    15.36 <
 -10   8   8    40.96    35.78    13.64 <
  -8   8   8     0.03     4.39    13.07 <
  -6   8   8    16.17    25.66    12.21 <
  -4   8   8    53.40    72.32    20.51 o
  -2   8   8   366.07   429.78    40.37 o
   0   8   8   115.41   142.46    23.19 o
   2   8   8    81.54    84.06    22.14 o
   4   8   8     0.63   -20.99    20.99 <
   6   8   8    14.29    16.98    16.70 <
   8   8   8     1.68    17.55    10.40 <
  10   8   8     3.12   -13.83    13.83 <
  12   8   8    35.81    38.83    22.71 <
 -31   1   9    15.72    24.14    16.41 <
 -29   1   9    25.45    45.13    16.70 <
 -27   1   9   310.78   346.54    23.29 o
 -25   1   9    34.32    25.28    10.40 <
 -23   1   9     6.13    23.95     8.97 <
 -21   1   9    74.91    66.69     9.45 o
 -19   1   9    36.48    29.77     7.16 o
 -17   1   9   245.54   223.43     6.11 o
 -15   1   9    98.00   109.16     3.24 o
 -13   1   9    14.97    10.11     1.91 o
 -11   1   9    73.82    68.41     3.05 o
  -9   1   9    34.93    33.49     2.58 o
  -7   1   9   137.02   125.01     4.39 o
  -5   1   9   183.35   179.91     4.77 o
  -3   1   9  1664.94  1771.50    28.82 o
  -1   1   9   486.46   466.45    10.79 o
   1   1   9    53.56    37.69     4.48 o
   3   1   9  2078.66  2087.46    45.71 o
   5   1   9    22.93    15.65     4.29 o
   7   1   9   561.91   604.95    18.62 o
   9   1   9  1795.97  1854.46    36.18 o
  11   1   9   116.49   118.42     5.92 o
  13   1   9  1713.38  1768.27    35.97 o
  15   1   9    13.32     9.35     3.82 <
  17   1   9    73.56    80.05     6.20 o
  19   1   9     7.21    10.78     4.87 <
  21   1   9     0.36    -1.72     5.15 <
  23   1   9   224.21   191.34     7.83 o
  25   1   9   108.59    89.12     6.58 o
  27   1   9     5.93     1.43     6.20 <
  29   1   9     9.93     4.77     8.49 <
 -30   2   9    13.72    18.22    16.03 <
 -28   2   9     6.73    -3.91    13.45 <
 -26   2   9   383.66   402.21    18.99 o
 -24   2   9     0.00     2.86     8.97 <
 -22   2   9     2.24     2.86     6.11 <
 -20   2   9     0.81    -1.91     1.91 <
 -18   2   9   582.84   557.34    11.36 o
 -16   2   9   318.80   314.41     7.25 o
 -14   2   9     8.52     2.29     2.10 <
 -12   2   9  1093.61  1101.11    19.12 o
 -10   2   9  1705.20  1726.26    28.61 o
  -8   2   9     0.60    -0.86     2.39 <
  -6   2   9    52.38    60.68     3.15 o
  -4   2   9   436.95   428.55    10.22 o
  -2   2   9   441.91   416.81    11.94 o
   0   2   9   137.58   129.21     4.77 o
   2   2   9  2824.21  2807.45    48.07 o
   4   2   9  1578.02  1619.07    33.01 o
   6   2   9    16.97    19.08     3.15 o
   8   2   9     0.20     4.10     3.24 <
  10   2   9     7.20     5.63     3.15 <
  12   2   9   318.97   295.81     9.64 o
  14   2   9     7.42     0.48     3.72 <
  16   2   9   546.75   560.36    14.13 o
  18   2   9    46.43    34.44     4.58 o
  20   2   9    16.81     9.83     3.24 o
  22   2   9     6.83     2.77     4.87 <
  24   2   9     0.61    -5.44     5.53 <
  26   2   9     0.07     2.19     8.49 <
  28   2   9   130.32   103.34    19.66 o
 -29   3   9     1.14    24.61    23.76 <
 -27   3   9   380.77   435.70    28.44 o
 -25   3   9   240.82   316.92    18.13 o
 -23   3   9   191.15   199.92     7.35 o
 -21   3   9    27.69    25.38     2.39 o
 -19   3   9   504.80   509.80    10.31 o
 -17   3   9   777.06   721.27    14.42 o
 -15   3   9  7475.04  7885.62   149.49 o
 -13   3   9  4480.65  4564.07    74.06 o
 -11   3   9    25.19    23.85     3.63 o
  -9   3   9   621.31   656.40    12.99 o
  -7   3   9   204.46   224.38     6.78 o
  -5   3   9   629.58   658.93    13.28 o
  -3   3   9  3958.86  3931.20    69.57 o
  -1   3   9  1299.36  1370.56    27.45 o
   1   3   9   507.71   500.09    13.56 o
   3   3   9  1281.57  1317.19    27.83 o
   5   3   9    68.48    75.57     5.72 o
   7   3   9    90.04    87.59     7.54 o
   9   3   9     2.41     6.11     5.63 <
  11   3   9   683.93   687.34    20.34 o
  13   3   9   724.60   688.88    19.01 o
  15   3   9     5.40     2.48     5.92 <
  17   3   9   111.62   117.27     8.40 o
  19   3   9   229.60   232.95    10.21 o
  21   3   9   209.99   185.70    10.78 o
  23   3   9   107.46   133.39    13.55 o
  25   3   9    33.14    17.56    13.07 <
  27   3   9     6.11    30.91    14.22 <
 -28   4   9    30.90    -8.11    18.70 <
 -26   4   9    17.22    66.12    23.76 <
 -24   4   9   604.91   718.98    19.67 o
 -22   4   9    85.00    80.53     4.77 o
 -20   4   9   181.78   183.22     6.58 o
 -18   4   9   179.10   164.71     6.49 o
 -16   4   9    51.69    42.74     4.39 o
 -14   4   9  4806.49  4940.80    82.21 o
 -12   4   9    54.40    56.10     4.58 o
 -10   4   9    66.28    51.43     5.06 o
  -8   4   9    18.69    20.70     4.39 o
  -6   4   9   204.20   221.22     8.40 o
  -4   4   9    27.75    27.76     4.87 o
  -2   4   9  1141.82  1308.40    29.92 o
   0   4   9    52.13    32.73     7.44 o
   2   4   9   134.08   134.55     7.82 o
   4   4   9   300.20   312.88    11.17 o
   6   4   9   336.19   351.74    11.84 o
   8   4   9   117.17   117.27     8.30 o
  10   4   9   102.85   124.62     9.26 o
  12   4   9   217.95   214.34     7.16 o
  14   4   9   174.18   186.37    11.07 o
  16   4   9   153.43   122.24     8.78 o
  18   4   9     0.02     0.95     7.63 <
  20   4   9    83.26    54.00    10.30 o
  22   4   9     0.39    12.50    10.49 <
  24   4   9    31.87    30.53    14.02 <
  26   4   9    11.68     6.39    14.60 <
 -25   5   9    57.67    31.39    26.81 <
 -23   5   9    60.52    70.13     7.25 o
 -21   5   9    33.03    49.52     6.11 o
 -19   5   9     4.20    12.78     4.39 <
 -17   5   9    24.22    14.88     4.67 o
 -15   5   9    29.46    24.90     4.87 o
 -13   5   9   678.96   706.80    25.11 o
 -11   5   9   105.30    75.86     9.64 o
  -9   5   9    48.72    59.15     7.25 o
  -7   5   9    24.15    21.56     5.15 o
  -5   5   9   491.17   467.80    15.56 o
  -3   5   9   267.22   238.70     9.83 o
  -1   5   9   231.16   262.07    10.98 o
   1   5   9   174.83   194.39     9.92 o
   3   5   9    18.60    30.43     6.49 o
   5   5   9    70.93    80.34     8.49 o
   7   5   9     9.43    10.78     5.63 <
   9   5   9   314.18   310.38    13.46 o
  11   5   9   467.00   502.89    18.04 o
  13   5   9    67.43    77.95     6.11 o
  15   5   9    67.89    70.32     7.06 o
  17   5   9    85.72    73.95    18.03 o
  19   5   9    17.82    21.08    10.69 <
  21   5   9     5.38     5.25    13.26 <
  23   5   9    45.06    76.33    16.79 o
 -22   6   9     1.24    -8.49     8.49 <
 -20   6   9   305.19   383.46    15.94 o
 -18   6   9    76.38    85.30     8.01 o
 -16   6   9    28.87    35.87     6.11 o
 -14   6   9    55.27    51.81     7.35 o
 -12   6   9   472.39   433.57    16.23 o
 -10   6   9    10.64    -0.19     6.39 <
  -8   6   9   126.57   112.98    12.98 o
  -6   6   9    40.23    54.86     8.78 o
  -4   6   9   288.78   328.60    13.46 o
  -2   6   9   140.58   133.78    10.11 o
   0   6   9    26.68    23.47     7.44 o
   2   6   9    24.45    12.02     7.44 <
   4   6   9     0.61    -1.81     7.06 <
   6   6   9  1183.65  1228.31    31.15 o
   8   6   9   394.20   378.36    13.65 o
  10   6   9   505.36   443.32    17.56 o
  12   6   9  1194.41  1351.46    48.72 o
  14   6   9    10.55     3.05     6.11 <
  16   6   9   133.18   162.59    18.32 o
  18   6   9   130.71   112.12    18.03 o
  20   6   9    28.46     3.53    10.78 <
 -19   7   9     0.03     3.05    11.54 <
 -17   7   9   157.09   137.60    12.21 o
 -15   7   9     2.15    -1.53     7.44 <
 -13   7   9     3.06     2.29     9.54 <
 -11   7   9    80.11    57.25     9.54 o
  -9   7   9     2.33    -6.96    10.30 <
  -7   7   9   228.62   170.82    15.65 o
  -5   7   9     7.11    16.89    10.78 <
  -3   7   9   133.98   101.81    15.94 o
  -1   7   9   632.56   640.15    24.25 o
   1   7   9     0.16    -5.63    15.26 <
   3   7   9   117.77   122.52    15.93 o
   5   7   9   184.23   200.49    19.94 o
   7   7   9     8.65    27.57    12.88 <
   9   7   9   443.48   403.19    25.20 o
  11   7   9    29.94    -3.91    14.79 <
  13   7   9   316.75   371.54    25.67 o
  15   7   9    18.62    35.30    17.36 <
  17   7   9     5.29   -16.03    18.41 <
 -12   8   9    18.03    22.42    16.22 <
 -10   8   9    14.86    31.39    12.98 <
  -8   8   9     1.43     7.73    11.73 <
  -6   8   9    38.67    42.46    13.83 o
  -4   8   9     1.24   -14.22    14.98 <
  -2   8   9    27.71    43.89    25.38 <
   0   8   9     0.15   -12.78    19.75 <
   2   8   9    18.43    43.79    19.08 <
   4   8   9    21.84    54.86    14.22 o
   6   8   9    12.81    26.52    16.22 <
   8   8   9    18.78    37.30    15.36 <
  10   8   9    11.38    22.61    18.99 <
 -30   0  10     2.82     1.91    15.26 <
 -28   0  10    21.58    48.56    30.34 <
 -26   0  10   219.92   184.27    24.33 o
 -24   0  10  1825.78  1533.00    79.65 o
 -22   0  10   193.20   186.18    14.51 o
 -20   0  10  1007.30   868.59    33.91 o
 -18   0  10   561.86   541.09    25.30 o
 -16   0  10   298.92   300.37     8.49 o
 -14   0  10   489.62   480.74    20.91 o
 -12   0  10   784.63   856.91    25.22 o
 -10   0  10  6614.43  6776.37   178.27 o
  -8   0  10  7167.78  7621.85   208.89 o
  -6   0  10  1764.83  1659.61    47.86 o
  -4   0  10   178.36   180.19     9.16 o
  -2   0  10  3453.24  3570.40    98.75 o
   0   0  10    30.01    18.13     6.11 <
   2   0  10  3678.38  3935.93   103.01 o
   4   0  10   486.12   531.70    23.78 o
   6   0  10   851.22   865.14    29.62 o
   8   0  10    32.47    46.56     8.40 o
  10   0  10     3.81    12.50     8.49 <
  12   0  10    33.65    32.53    10.97 <
  14   0  10  1476.12  1490.05    44.17 o
  16   0  10   807.76   884.45    30.18 o
  18   0  10   657.09   704.70    23.78 o
  20   0  10     0.43    -5.34     7.54 <
  22   0  10    10.81     8.49     6.96 <
  24   0  10   133.53    92.17    12.69 o
  26   0  10   235.57   256.13    21.85 o
  28   0  10    38.62    59.92    17.27 o
 -31   1  10     0.80   -21.08    21.08 <
 -29   1  10     9.68    13.26    13.07 <
 -27   1  10   148.88   152.29    16.70 o
 -25   1  10   184.93   131.40    13.17 o
 -23   1  10   170.38   174.53    12.69 o
 -21   1  10    29.90    23.18     7.25 o
 -19   1  10     5.38     6.87     6.11 <
 -17   1  10    44.17    47.71     2.96 o
 -15   1  10   146.26   138.37     4.39 o
 -13   1  10   133.65   134.55     4.10 o
 -11   1  10  2003.44  2097.05    38.20 o
  -9   1  10   117.40   104.87     4.77 o
  -7   1  10   712.89   756.79    13.85 o
  -5   1  10    45.73    36.64     3.05 o
  -3   1  10   394.45   377.52     9.83 o
  -1   1  10    32.50    37.21     3.63 o
   1   1  10   862.16   872.20    17.58 o
   3   1  10   490.45   509.83    13.37 o
   5   1  10    54.32    53.24     5.06 o
   7   1  10    78.51    70.51     5.34 o
   9   1  10    40.68    20.89     5.72 o
  11   1  10   338.78   364.83    11.74 o
  13   1  10   182.36   172.92     7.44 o
  15   1  10   349.19   313.56     8.97 o
  17   1  10     0.05     1.62     4.96 <
  19   1  10   201.32   183.80     8.40 o
  21   1  10     5.21     3.24     4.58 <
  23   1  10    40.09    33.68     5.34 o
  25   1  10     4.29    15.84     6.58 <
  27   1  10    30.07    22.23     9.64 <
  29   1  10    12.43     0.86     8.68 <
 -30   2  10     0.00   343.65   137.10 <
 -28   2  10    13.59    30.72    18.13 <
 -26   2  10    11.24    11.07    10.78 <
 -24   2  10   297.14   337.85    18.80 o
 -22   2  10    11.22    16.89     6.96 <
 -20   2  10   208.02   194.68     6.58 o
 -18   2  10   675.86   703.59    14.32 o
 -16   2  10   232.99   221.70     6.49 o
 -14   2  10   137.83   131.88     4.48 o
 -12   2  10   288.09   284.62     6.59 o
 -10   2  10  1378.63  1450.02    22.66 o
  -8   2  10   109.59    93.51     3.91 o
  -6   2  10   117.96   134.83     4.77 o
  -4   2  10     5.22     7.25     2.29 o
  -2   2  10    37.51    32.73     3.53 o
   0   2  10   102.31    84.26     4.39 o
   2   2  10  1448.61  1551.59    27.36 o
   4   2  10   190.40   168.73     7.63 o
   6   2  10   559.79   563.52    14.52 o
   8   2  10    17.63    19.56     3.82 o
  10   2  10   358.50   376.87    10.50 o
  12   2  10   238.44   260.45     9.07 o
  14   2  10     0.43     2.86     3.72 <
  16   2  10   727.60   740.49    21.96 o
  18   2  10     4.38     4.48     3.72 <
  20   2  10    49.49    39.50     6.39 o
  22   2  10    18.02    10.21     7.44 <
  24   2  10     6.06     3.63     6.30 <
  26   2  10    11.32    15.46    11.16 <
  28   2  10    44.88     4.87     8.30 <
 -29   3  10     0.37     6.58    20.89 <
 -27   3  10    70.92    61.73    16.12 o
 -25   3  10   199.87   191.14    20.13 o
 -23   3  10   151.01   140.84     8.11 o
 -21   3  10   297.74   280.59     6.59 o
 -19   3  10    64.82    63.54     4.10 o
 -17   3  10     0.02     2.67     3.24 <
 -15   3  10     1.05    -3.91     3.91 <
 -13   3  10  1019.10  1033.99    21.02 o
 -11   3  10  2211.11  2231.87    35.80 o
  -9   3  10    65.45    58.97     3.91 o
  -7   3  10   269.72   290.82     8.40 o
  -5   3  10   289.59   275.95     8.02 o
  -3   3  10   336.08   326.08     8.21 o
  -1   3  10   737.03   745.64    15.47 o
   1   3  10   136.69   131.88     7.63 o
   3   3  10    26.60    17.84     5.72 o
   5   3  10  1125.39  1109.25    22.17 o
   7   3  10   289.05   278.90    10.40 o
   9   3  10    16.56    14.12     5.53 <
  11   3  10    74.11    71.27     8.21 o
  13   3  10     5.42     7.35     5.63 <
  15   3  10   309.20   305.13    14.03 o
  17   3  10    20.36    27.19     7.06 o
  19   3  10   255.64   228.56    10.97 o
  21   3  10     0.04    15.07     9.64 <
  23   3  10    10.94     8.40     9.54 <
  25   3  10     1.67    14.41    10.97 <
  27   3  10    81.39    86.92    17.65 o
 -26   4  10   197.85   173.96    26.81 o
 -24   4  10   130.77   138.83    23.66 o
 -22   4  10     0.29     2.58     3.72 <
 -20   4  10   418.66   434.59    11.07 o
 -18   4  10     4.25    10.11     4.29 <
 -16   4  10   225.69   231.80     7.25 o
 -14   4  10  2846.90  2940.18    66.46 o
 -12   4  10  1654.06  1698.20    31.84 o
 -10   4  10   756.17   824.03    17.96 o
  -8   4  10    30.89    40.17     5.53 o
  -6   4  10    54.36    59.25     5.92 o
  -4   4  10    38.19    39.69     5.06 o
  -2   4  10   464.85   473.06    14.42 o
   0   4  10     0.91     4.77     4.39 <
   2   4  10   229.26   233.63     9.93 o
   4   4  10   112.36   103.91     7.73 o
   6   4  10    81.99    77.00     7.44 o
   8   4  10     2.14     3.34     4.87 <
  10   4  10    54.56    53.05     8.11 o
  12   4  10     7.98     4.87     5.34 <
  14   4  10    71.15    74.04     9.06 o
  16   4  10     0.05     4.48     8.78 <
  18   4  10    55.35    73.85    17.17 o
  20   4  10   154.07   138.26    13.45 o
  22   4  10    30.39    35.97    12.12 <
  24   4  10     8.44    10.78    21.18 <
 -23   5  10     0.87    18.22    21.47 <
 -21   5  10   210.86   262.42    13.17 o
 -19   5  10    16.84     6.11     5.34 <
 -17   5  10    48.87    46.56     6.11 o
 -15   5  10     3.00     0.10     4.77 <
 -13   5  10   166.09   149.72     9.92 o
 -11   5  10    15.80    12.40     7.92 <
  -9   5  10   267.35   272.76    12.79 o
  -7   5  10   122.41   128.72     7.92 o
  -5   5  10     4.23    18.79     5.82 o
  -3   5  10    13.05    13.83     5.92 <
  -1   5  10    58.62    59.16     7.63 o
   1   5  10    19.00    27.10     6.58 o
   3   5  10   504.08   517.34    16.90 o
   5   5  10   180.45   175.59     9.92 o
   7   5  10    22.88     4.58     7.92 <
   9   5  10   121.36   129.77    11.16 o
  11   5  10   108.33   111.35    10.97 o
  13   5  10     0.80    -1.81     4.10 <
  15   5  10     4.53    15.07    17.36 <
  17   5  10    31.65    60.01    14.31 o
  19   5  10     5.46    -9.64     9.64 <
  21   5  10     0.10     2.86    14.31 <
  23   5  10    23.59    25.95    14.02 <
 -20   6  10    18.64    24.04     8.49 <
 -18   6  10    91.23   109.44     8.87 o
 -16   6  10    33.52    28.53     7.06 o
 -14   6  10   104.27    90.17     8.78 o
 -12   6  10    48.16    32.15     8.40 o
 -10   6  10     5.94    27.76    11.45 <
  -8   6  10    95.58    99.14    13.36 o
  -6   6  10   164.52   149.81     9.83 o
  -4   6  10    57.75    51.33     7.82 o
  -2   6  10    16.84    24.71     8.59 <
   0   6  10   328.77   303.03    13.93 o
   2   6  10   126.57    95.23     9.26 o
   4   6  10    45.65    40.36    10.88 o
   6   6  10   925.87   958.82    25.41 o
   8   6  10   231.13   263.39    21.09 o
  10   6  10   923.66  1060.11    35.81 o
  12   6  10   277.86   250.32    18.71 o
  14   6  10   225.78   236.95    19.18 o
  16   6  10   155.44   182.35    15.94 o
  18   6  10     6.43     0.76    11.64 <
  20   6  10     5.20    -8.20     8.68 <
 -17   7  10    83.46   110.30    12.79 o
 -15   7  10    29.42    18.22    11.26 <
 -13   7  10    10.72    38.73    12.50 o
 -11   7  10    21.13     2.67    10.21 <
  -9   7  10    12.48    22.23    14.41 <
  -7   7  10     2.65    11.64    12.88 <
  -5   7  10    20.27    -2.19    18.32 <
  -3   7  10   129.23   124.14    13.45 o
  -1   7  10   655.19   754.06    33.80 o
   1   7  10    32.81    43.51    14.02 o
   3   7  10     5.23     3.05     9.16 <
   5   7  10   114.39   127.76    19.46 o
   7   7  10   173.60   208.40    19.47 o
   9   7  10  1121.58  1121.98    47.28 o
  11   7  10   309.88   322.86    26.72 o
  13   7  10     0.09    -0.76    16.22 <
  15   7  10     5.70    -0.86    15.07 <
  -8   8  10    34.75    22.71    13.36 <
  -6   8  10    33.46    86.06    27.86 o
  -4   8  10    21.03    37.11    26.05 <
  -2   8  10    17.39   -17.36    23.85 <
   0   8  10     1.18   -11.83    14.88 <
   2   8  10     1.03   -11.64    12.50 <
   4   8  10     1.18     7.73    17.27 <
   6   8  10    10.56    28.81    17.84 <
 -29   1  11    17.02    34.06    12.02 <
 -27   1  11     2.25    26.62    21.47 <
 -25   1  11     0.88     7.82    10.02 <
 -23   1  11    50.93    59.25    10.59 o
 -21   1  11     0.51     1.91     5.53 <
 -19   1  11    17.82    22.90     7.54 o
 -17   1  11  2114.16  2028.04    33.68 o
 -15   1  11   955.15   955.26    17.39 o
 -13   1  11     9.30     7.06     2.67 <
 -11   1  11     3.03     3.05     3.15 <
  -9   1  11     0.04     5.53     3.34 <
  -7   1  11   891.01   972.96    17.01 o
  -5   1  11   636.59   664.74    14.23 o
  -3   1  11   863.75   886.49    19.59 o
  -1   1  11    76.05    66.89     4.96 o
   1   1  11   123.28   133.02     5.63 o
   3   1  11    10.49     7.06     2.86 <
   5   1  11  1074.20  1070.34    21.12 o
   7   1  11   198.01   181.52     8.40 o
   9   1  11  2898.23  2894.79    64.11 o
  11   1  11   131.07   113.84     6.58 o
  13   1  11   406.53   420.21    11.84 o
  15   1  11     1.25     6.20     4.96 <
  17   1  11    24.94    15.84     5.34 <
  19   1  11     0.66     4.01     3.43 <
  21   1  11   164.97   132.92     6.39 o
  23   1  11     1.98     4.39     4.87 <
  25   1  11     1.91     0.10     9.06 <
  27   1  11     0.20     8.30     8.20 <
 -28   2  11     1.95   -14.02    15.36 <
 -26   2  11     8.72     5.82    15.26 <
 -24   2  11     0.17    -7.16     7.16 <
 -22   2  11     3.21    12.21     7.16 <
 -20   2  11   182.87   175.01     7.44 o
 -18   2  11  1006.10  1050.72    20.16 o
 -16   2  11  1602.82  1611.73    28.68 o
 -14   2  11   597.00   589.33    10.22 o
 -12   2  11   378.86   351.95     8.40 o
 -10   2  11    28.97    34.54     3.53 o
  -8   2  11    67.24    70.80     4.39 o
  -6   2  11    21.92    25.86     3.24 o
  -4   2  11   127.46   118.71     4.87 o
  -2   2  11    51.20    57.72     4.01 o
   0   2  11     4.86     8.20     2.96 <
   2   2  11    63.54    61.16     6.39 o
   4   2  11    25.87    22.52     4.96 o
   6   2  11    30.16    31.48     4.58 o
   8   2  11     5.12     0.95     3.82 <
  10   2  11     8.30     1.62     3.34 <
  12   2  11    50.24    34.25     4.77 o
  14   2  11    22.97    13.83     3.53 o
  16   2  11     0.06    -1.91     2.48 <
  18   2  11    19.85    20.42     6.11 o
  20   2  11     6.35    -4.58     6.68 <
  22   2  11     0.35     6.11     8.87 <
  24   2  11     7.55     3.53     8.78 <
  26   2  11     0.08   385.91    52.85 o
 -27   3  11    38.64     6.87    16.22 <
 -25   3  11     0.02     5.63    12.31 <
 -23   3  11   135.92   165.07    16.60 o
 -21   3  11    18.79    24.33     2.48 o
 -19   3  11   426.50   403.96     8.78 o
 -17   3  11   563.00   620.67    13.27 o
 -15   3  11   512.91   498.82    13.56 o
 -13   3  11   701.60   769.41    15.76 o
 -11   3  11  1398.05  1489.53    25.05 o
  -9   3  11    61.19    63.45     4.58 o
  -7   3  11  2828.59  3012.30    51.83 o
  -5   3  11     0.10    -2.29     3.34 <
  -3   3  11  1342.85  1411.65    25.72 o
  -1   3  11   350.61   331.33     8.50 o
   1   3  11   380.96   380.79    10.21 o
   3   3  11   728.52   740.68    16.71 o
   5   3  11   874.77   901.40    24.46 o
   7   3  11    32.56    37.50     6.77 o
   9   3  11    22.82    19.08     6.68 <
  11   3  11    26.66    23.28     5.82 o
  13   3  11    13.17    13.74     5.63 <
  15   3  11   224.88   180.27    11.26 o
  17   3  11    15.98    -8.87    10.78 <
  19   3  11   356.17   384.64    18.23 o
  21   3  11   258.12   297.65    18.13 o
  23   3  11    25.29    -2.86    12.78 <
  25   3  11     2.90    -4.96    14.98 <
 -26   4  11     0.00    -2.96    17.75 <
 -24   4  11   272.46   242.40    33.50 o
 -22   4  11   247.12   277.42    14.12 o
 -20   4  11    10.52    11.73     3.91 o
 -18   4  11     3.68    -2.48     3.63 <
 -16   4  11     0.38     0.19     4.10 <
 -14   4  11   222.53   237.24     8.78 o
 -12   4  11   559.22   575.99    12.41 o
 -10   4  11   688.54   731.37    16.42 o
  -8   4  11    15.24    16.31     5.25 o
  -6   4  11    74.27    72.80     6.49 o
  -4   4  11   358.51   398.42    12.89 o
  -2   4  11    91.86    80.53     6.97 o
   0   4  11   453.35   441.34    15.18 o
   2   4  11    20.67    15.17     6.30 <
   4   4  11   126.78   113.65     8.02 o
   6   4  11   280.34   287.37    11.07 o
   8   4  11     4.62    12.50     5.34 <
  10   4  11    73.05    69.27     9.35 o
  12   4  11    60.12    39.40     8.11 o
  14   4  11    51.76    31.87     7.73 o
  16   4  11   165.01   178.25    23.19 o
  18   4  11    19.55    40.45    13.36 o
  20   4  11     1.88   -14.02    14.02 <
  22   4  11    19.07    31.58    17.75 <
  24   4  11     2.10    14.69    16.41 <
 -21   5  11    21.98    17.65    10.40 <
 -19   5  11    81.72   112.21     8.01 o
 -17   5  11    64.60    70.99     6.77 o
 -15   5  11     0.92     2.58     6.87 <
 -13   5  11    23.62    11.64     7.82 <
 -11   5  11     4.93    19.75     7.06 <
  -9   5  11    51.55    46.27     6.68 o
  -7   5  11    37.51    39.79     6.68 o
  -5   5  11     9.77    13.83     6.11 <
  -3   5  11    74.74    74.99     7.25 o
  -1   5  11     2.28     1.72     7.16 <
   1   5  11     0.00    -1.53     5.53 <
   3   5  11    23.16    35.01     9.16 o
   5   5  11    70.16    72.42    10.88 o
   7   5  11    15.27    -4.87     9.92 <
   9   5  11     3.99    12.31     9.83 <
  11   5  11    87.64   113.35    14.50 o
  13   5  11   104.03   128.62    16.70 o
  15   5  11    28.46    64.21    16.51 o
  17   5  11    19.03    36.92    12.78 <
  19   5  11     5.21     6.01    14.02 <
  21   5  11    26.85     3.72    12.98 <
 -20   6  11    41.06    62.02    19.37 o
 -18   6  11    25.55    22.71     6.87 o
 -16   6  11     0.62     5.63     7.16 <
 -14   6  11    14.88    14.22     7.44 <
 -12   6  11    70.48    80.53    10.78 o
 -10   6  11    11.64    12.98    11.07 <
  -8   6  11    46.29    52.48     8.49 o
  -6   6  11   515.37   511.39    18.52 o
  -4   6  11   913.43   990.60    28.17 o
  -2   6  11    22.91    21.75     7.35 <
   0   6  11   264.76   262.44    13.84 o
   2   6  11    34.03    16.79     9.45 <
   4   6  11    10.56    14.50    12.78 <
   6   6  11   570.76   556.48    31.41 o
   8   6  11  1291.95  1373.25    48.92 o
  10   6  11     0.59   -13.17    13.17 <
  12   6  11    60.58    38.45    15.36 <
  14   6  11   142.68   121.28    17.08 o
  16   6  11   116.85   101.62    19.66 o
  18   6  11     0.70    45.98    15.55 <
 -15   7  11    22.17    23.37    10.97 <
 -13   7  11    54.05    57.91    11.83 o
 -11   7  11     0.01   -11.93    11.93 <
  -9   7  11    17.46    23.85    20.32 <
  -7   7  11   101.89    78.81    17.17 o
  -5   7  11     7.37     2.19    10.21 <
  -3   7  11   216.42   198.77    18.89 o
  -1   7  11   148.26   166.70    19.47 o
   1   7  11    39.02    56.39    13.45 o
   3   7  11    10.80    27.57    14.69 <
   5   7  11    27.70    31.20    15.74 <
   7   7  11   123.29   131.01    18.80 o
   9   7  11   395.29   390.56    28.54 o
  11   7  11    67.35    80.15    16.12 o
  13   7  11   203.10   199.63    24.81 o
  -2   8  11     0.44   -14.69    23.09 <
 -28   0  12   284.32   351.19    35.12 o
 -26   0  12    61.72    87.11    20.13 o
 -24   0  12    57.01    80.81    19.18 o
 -22   0  12   223.51   231.99    24.24 o
 -20   0  12     3.44     9.06    14.88 <
 -18   0  12    87.36    75.09     4.96 o
 -16   0  12   251.68   182.28     8.11 o
 -14   0  12   166.46   177.49     8.97 o
 -12   0  12    29.22    21.37     5.44 o
 -10   0  12   235.04   242.79    10.78 o
  -8   0  12     2.50     5.63     5.44 <
  -6   0  12   314.45   331.98    15.08 o
  -4   0  12   299.76   306.39    13.46 o
  -2   0  12  1610.18  1567.27    48.78 o
   0   0  12  4630.54  4823.58   134.47 o
   2   0  12     0.74   -12.69    12.69 <
   4   0  12    56.07    39.21     9.16 o
   6   0  12    92.02    84.35    10.59 o
   8   0  12  1491.45  1537.48    49.43 o
  10   0  12  7473.75  7311.40   208.35 o
  12   0  12  5924.27  5976.24   174.75 o
  14   0  12  2296.72  2479.54    61.53 o
  16   0  12    17.56    12.59     8.01 <
  18   0  12    27.88    30.72    10.02 o
  20   0  12    86.79    80.05    12.69 o
  22   0  12   183.41   174.43    16.79 o
  24   0  12    41.62    64.31    15.74 o
  26   0  12   368.83   389.40    34.84 o
 -27   1  12     9.75     2.29    11.73 <
 -25   1  12   118.64   169.37    18.42 o
 -23   1  12    77.91    70.70    10.50 o
 -21   1  12    26.87     8.40     9.06 <
 -19   1  12    77.17    67.27     3.63 o
 -17   1  12   229.58   191.25     5.25 o
 -15   1  12    13.43    18.13     3.82 o
 -13   1  12   360.62   370.17     8.78 o
 -11   1  12   152.44   145.52     7.06 o
  -9   1  12   428.83   445.25    12.03 o
  -7   1  12   170.66   177.12     7.44 o
  -5   1  12     1.29     0.67     3.15 <
  -3   1  12    43.99    29.48     4.39 o
  -1   1  12  1383.18  1394.25    28.02 o
   1   1  12   189.84   186.86     6.68 o
   3   1  12    49.11    53.81     4.48 o
   5   1  12   367.11   373.33    10.12 o
   7   1  12    43.94    36.54     4.48 o
   9   1  12     0.14    -0.86     4.01 <
  11   1  12   603.73   599.64    13.46 o
  13   1  12   728.45   787.27    23.97 o
  15   1  12    14.10    14.22     4.67 o
  17   1  12     0.01     0.29     2.67 <
  19   1  12     6.20     6.68     3.05 <
  21   1  12     0.86    17.94     7.73 <
  23   1  12    21.87    25.76     8.49 o
  25   1  12    56.09    25.67     8.40 o
 -26   2  12    45.93    29.77    16.60 <
 -24   2  12    10.85    26.62    17.65 <
 -22   2  12    37.14    38.16     9.54 o
 -20   2  12     0.17     1.91     3.15 <
 -18   2  12    35.38    40.36     4.58 o
 -16   2  12  1377.20  1457.21    24.85 o
 -14   2  12  1538.93  1523.49    26.29 o
 -12   2  12   114.67   129.48     5.25 o
 -10   2  12     4.97     0.19     3.24 <
  -8   2  12     4.97     8.30     3.43 <
  -6   2  12   162.51   154.50     5.53 o
  -4   2  12   230.09   255.96     7.25 o
  -2   2  12   282.89   277.08     7.44 o
   0   2  12   158.61   160.03     7.54 o
   2   2  12    48.35    41.41     5.53 o
   4   2  12    82.73    64.88     5.92 o
   6   2  12     1.94     4.77     7.35 <
   8   2  12   133.74   127.77     6.68 o
  10   2  12     3.62    10.78     4.48 <
  12   2  12   157.83   143.99     7.92 o
  14   2  12     2.47    10.97     5.63 <
  16   2  12    22.91     6.20     6.58 <
  18   2  12    10.87    11.07     6.96 <
  20   2  12     8.02     6.30     7.06 <
  22   2  12    65.64    56.77     9.25 o
  24   2  12     8.23     8.78    10.30 <
 -25   3  12   338.35   370.40    23.86 o
 -23   3  12     6.85    -4.58    15.84 <
 -21   3  12    88.09    97.13     4.77 o
 -19   3  12    24.40    12.78     3.15 o
 -17   3  12   636.97   608.48    15.09 o
 -15   3  12     2.93     1.43     3.34 <
 -13   3  12  2021.55  2081.72    32.81 o
 -11   3  12   725.46   818.60    14.99 o
  -9   3  12   627.52   671.74    12.99 o
  -7   3  12    17.52    23.37     4.10 o
  -5   3  12     0.34     0.57     3.24 <
  -3   3  12     9.93     3.05     3.53 <
  -1   3  12   746.46   777.42    14.80 o
   1   3  12   208.54   213.58     7.54 o
   3   3  12   211.78   183.71     9.45 o
   5   3  12     3.94     0.86     5.82 <
   7   3  12   242.90   244.41    11.26 o
   9   3  12    15.13    23.28     6.49 o
  11   3  12    42.25    64.21     8.49 o
  13   3  12    46.41    45.42     9.54 o
  15   3  12     7.37    -9.16     9.16 <
  17   3  12     0.15    28.62    15.55 <
  19   3  12    22.94    20.80    10.02 <
  21   3  12    39.94    41.41    16.51 <
  23   3  12     7.04    18.03    12.78 <
 -24   4  12   132.78   115.84    25.57 o
 -22   4  12    92.39    49.90    20.61 <
 -20   4  12    58.94    66.21     5.92 o
 -18   4  12   147.98   138.65     7.82 o
 -16   4  12     1.31    11.54     5.92 <
 -14   4  12    39.34    42.36     5.15 o
 -12   4  12  1091.97  1186.42    25.60 o
 -10   4  12    16.94     8.40     4.77 <
  -8   4  12   128.90   116.70     6.11 o
  -6   4  12    67.22    55.34     7.06 o
  -4   4  12   397.78   383.44    13.36 o
  -2   4  12     5.14     1.43     7.06 <
   0   4  12   423.54   407.99    14.99 o
   2   4  12     3.50     8.87     6.96 <
   4   4  12   105.80    91.12     7.25 o
   6   4  12   190.12   173.20    10.59 o
   8   4  12    25.07    39.69     9.16 o
  10   4  12    99.57    75.57     8.97 o
  12   4  12    10.26    16.31    11.35 <
  14   4  12    48.70    24.04    12.98 <
  16   4  12    10.53    -5.53    14.12 <
  18   4  12    32.07    35.11    14.79 <
  20   4  12    32.79    43.89    16.70 <
  22   4  12    59.98    36.92    17.17 <
 -21   5  12    12.54    25.66    25.28 <
 -19   5  12    75.28    83.96     7.44 o
 -17   5  12    36.97    26.62     6.87 o
 -15   5  12    62.73    82.53     9.45 o
 -13   5  12   473.20   494.94    19.38 o
 -11   5  12   196.34   199.54    11.07 o
  -9   5  12    65.26    71.94     8.40 o
  -7   5  12    20.35    18.32     7.44 <
  -5   5  12   143.64   157.06     9.73 o
  -3   5  12   408.83   416.08    13.94 o
  -1   5  12    22.73    16.41     6.87 <
   1   5  12     7.69    -2.29     6.96 <
   3   5  12    29.73    38.45     8.78 o
   5   5  12    10.78     2.67     8.78 <
   7   5  12    60.89    73.47    11.26 o
   9   5  12   369.10   378.54    25.58 o
  11   5  12    42.64    40.93    14.79 <
  13   5  12    57.93    73.08    16.41 o
  15   5  12    38.71    46.37    16.03 <
  17   5  12     0.39     6.58    12.78 <
  19   5  12     9.44    17.55    15.36 <
 -18   6  12    62.07    13.93     7.73 <
 -16   6  12    86.50    61.54     8.49 o
 -14   6  12     0.20     6.87     5.53 <
 -12   6  12    22.11    14.69     8.49 <
 -10   6  12   287.90   259.68    19.56 o
  -8   6  12     6.46     7.44     8.78 <
  -6   6  12   143.46   152.29    13.45 o
  -4   6  12   232.62   197.92    12.02 o
  -2   6  12   476.53   512.41    19.47 o
   0   6  12    48.17    58.87    15.74 o
   2   6  12    41.70    32.15    15.17 <
   4   6  12     6.76    -1.72    14.69 <
   6   6  12    24.34    28.53    11.26 <
   8   6  12    42.96    38.35    16.22 <
  10   6  12   855.39   964.57    41.54 o
  12   6  12    18.11    19.56    13.45 <
  14   6  12     8.34   -12.02    15.17 <
 -11   7  12     1.93    -3.05    18.70 <
  -9   7  12    21.05    12.12    20.61 <
  -7   7  12   232.07   170.72    25.67 o
  -5   7  12   123.24   128.81    17.56 o
  -3   7  12     0.06     3.05    14.12 <
  -1   7  12    29.88    21.47    12.98 <
   1   7  12    37.58    17.27    16.03 <
   3   7  12   242.94   237.71    22.90 o
   5   7  12    28.70    33.20    15.65 <
   7   7  12    48.34    33.77    17.94 <
   9   7  12     0.89    -8.97    18.41 <
 -27   1  13     6.43    -5.63    13.83 <
 -25   1  13     8.44     7.82    12.31 <
 -23   1  13   307.23   298.72    18.99 o
 -21   1  13     1.15    12.59     9.92 <
 -19   1  13     7.96     8.40     2.86 <
 -17   1  13   103.44    96.75     4.48 o
 -15   1  13    35.78    39.21     3.91 o
 -13   1  13    36.41    36.35     4.01 o
 -11   1  13    23.03    29.86     4.96 o
  -9   1  13    13.69     7.92     4.01 <
  -7   1  13    42.97    42.08     4.96 o
  -5   1  13     0.04     1.62     4.58 <
  -3   1  13    60.06    56.20     5.92 o
  -1   1  13    88.19    88.55     5.92 o
   1   1  13   273.87   277.55    10.31 o
   3   1  13    26.60    31.87     5.34 o
   5   1  13     0.06    -2.67     3.53 <
   7   1  13   309.07   299.51    10.31 o
   9   1  13     2.29    -1.43     3.53 <
  11   1  13   257.16   262.16     7.44 o
  13   1  13   286.11   274.29    11.45 o
  15   1  13   222.33   194.20     9.07 o
  17   1  13   222.08   212.04    12.02 o
  19   1  13     0.52    14.69     6.68 <
  21   1  13    13.63    15.74     9.35 <
  23   1  13     0.11    10.02     9.92 <
 -26   2  13    28.11     0.10    17.75 <
 -24   2  13    14.48    -1.81    11.93 <
 -22   2  13   184.38   200.10    17.75 o
 -20   2  13     7.37     3.72     2.19 <
 -18   2  13     0.05     6.39     3.05 <
 -16   2  13     8.88    10.21     3.43 <
 -14   2  13   185.59   179.12     6.87 o
 -12   2  13    72.41    60.59     5.25 o
 -10   2  13     2.91    10.88     3.82 <
  -8   2  13   108.71   110.68     5.34 o
  -6   2  13   897.14   962.59    19.96 o
  -4   2  13    44.51    51.81     5.25 o
  -2   2  13    50.76    45.51     5.06 o
   0   2  13    52.69    63.54     6.01 o
   2   2  13     0.20     4.10     4.10 <
   4   2  13    56.77    45.89     5.15 o
   6   2  13   359.84   349.73    13.27 o
   8   2  13   474.50   458.99    13.84 o
  10   2  13     0.25    -1.91     4.10 <
  12   2  13    19.96    14.41     4.39 o
  14   2  13     0.79     2.39     5.72 <
  16   2  13    84.11    41.50     7.35 o
  18   2  13    17.60    19.27     7.73 <
  20   2  13    73.74    53.05     8.78 o
  22   2  13    10.96    22.32    12.98 <
  24   2  13    15.31    10.49     8.01 <
 -23   3  13   298.73   379.73    36.55 o
 -21   3  13    56.59    78.71    14.69 o
 -19   3  13    99.64   103.72     5.82 o
 -17   3  13     4.73     9.54     4.10 <
 -15   3  13   236.47   226.08     6.87 o
 -13   3  13  1283.57  1288.84    21.60 o
 -11   3  13  3013.23  3201.18    53.92 o
  -9   3  13   639.80   704.38    14.51 o
  -7   3  13    17.29    11.83     4.20 <
  -5   3  13   159.53   179.97     6.49 o
  -3   3  13   131.47   147.52     5.63 o
  -1   3  13   273.27   281.45     8.02 o
   1   3  13   618.77   663.80    15.28 o
   3   3  13     3.09     6.20     6.87 <
   5   3  13   262.79   236.40    10.98 o
   7   3  13   110.34   109.92    10.11 o
   9   3  13    20.84    29.58     7.44 o
  11   3  13     2.40    -8.49     8.49 <
  13   3  13     4.39    12.40    10.21 <
  15   3  13   125.27   136.54    14.98 o
  17   3  13   172.68   129.96    19.85 o
  19   3  13     1.67    -2.48    17.46 <
  21   3  13    11.30    28.24    14.69 <
 -22   4  13    40.78    47.32    17.17 <
 -20   4  13   283.77   297.85    14.41 o
 -18   4  13   138.97   146.75     8.49 o
 -16   4  13   172.54   160.69     8.68 o
 -14   4  13    64.25    46.85     5.72 o
 -12   4  13    59.23    46.56     6.30 o
 -10   4  13  1677.94  1792.73    35.37 o
  -8   4  13   118.77   133.59     6.77 o
  -6   4  13    15.13    15.65     5.53 <
  -4   4  13    12.93    11.54     6.11 <
  -2   4  13    75.34    79.86     6.87 o
   0   4  13    13.79     9.83     5.25 <
   2   4  13   377.45   385.23    13.27 o
   4   4  13     2.87     8.49     3.34 <
   6   4  13     6.35    -8.11     8.11 <
   8   4  13    15.01     6.96     7.73 <
  10   4  13    67.70    89.78    16.12 o
  12   4  13    63.16    62.30    14.03 o
  14   4  13     9.38    35.68    14.88 <
  16   4  13    41.01    42.08    16.03 <
  18   4  13    12.17    -3.63    15.65 <
  20   4  13    14.38    34.44    20.32 <
 -19   5  13    71.47    54.86    24.33 <
 -17   5  13    17.16     4.58     6.96 <
 -15   5  13     6.90     8.40     9.92 <
 -13   5  13    10.60    19.46     7.16 <
 -11   5  13    11.67    11.93     6.77 <
  -9   5  13   190.53   193.04    10.78 o
  -7   5  13    99.00    72.80     9.54 o
  -5   5  13     2.57     2.96     7.16 <
  -3   5  13    19.89    34.44     9.54 o
  -1   5  13    48.59    40.74     9.06 o
   1   5  13   166.98   145.04    11.36 o
   3   5  13    67.47    81.96    13.45 o
   5   5  13    57.64    10.78    12.69 <
   7   5  13    24.20    24.52    11.93 <
   9   5  13    11.59    24.52    15.17 <
  11   5  13    42.65    25.28    16.79 <
  13   5  13    73.81    47.90    16.22 <
  15   5  13    81.15    71.18    19.75 o
  17   5  13    21.17    13.83    19.46 <
 -16   6  13   249.30   329.23    21.09 o
 -14   6  13     0.52     3.24     6.49 <
 -12   6  13    14.60     3.63     8.01 <
 -10   6  13    48.64    45.41    16.70 <
  -8   6  13   136.37    77.96    11.35 o
  -6   6  13     9.11    -0.48     9.54 <
  -4   6  13    29.27    41.12    14.69 <
  -2   6  13     3.76     9.35    15.74 <
   0   6  13    60.85   100.66    18.03 o
   2   6  13    40.76    71.75    15.74 o
   4   6  13     5.47     9.64    14.88 <
   6   6  13     5.87    16.41    16.22 <
   8   6  13    22.86    28.05    17.36 <
  10   6  13   318.86   301.20    25.67 o
  12   6  13    99.87   133.29    19.08 o
  -7   7  13    45.65    18.60    11.64 <
  -5   7  13    13.15   -11.16    16.41 <
  -3   7  13    89.27    83.10    17.27 o
  -1   7  13    24.24    11.26    12.31 <
   1   7  13    77.07    68.12    19.56 o
   3   7  13   113.39   123.66    19.94 o
 -24   0  14     8.72    34.73    48.94 <
 -22   0  14   312.44   320.86    29.01 o
 -20   0  14   636.49   651.60    48.79 o
 -18   0  14     8.47     9.64     4.01 <
 -16   0  14   493.92   461.46    18.04 o
 -14   0  14   513.58   560.76    23.01 o
 -12   0  14   345.65   372.53    17.66 o
 -10   0  14   101.09   118.99     9.73 o
  -8   0  14   157.83   147.34    11.36 o
  -6   0  14  2382.27  2483.12    84.13 o
  -4   0  14   704.36   718.80    27.60 o
  -2   0  14   272.62   289.56    16.13 o
   0   0  14   106.42   105.91    10.59 o
   2   0  14   510.39   554.11    24.44 o
   4   0  14     1.03    15.84    10.97 <
   6   0  14   969.71   956.59    34.10 o
   8   0  14    16.07    14.69     9.64 <
  10   0  14   271.35   289.27    19.18 o
  12   0  14     0.00    -0.38    11.45 <
  14   0  14     2.92     1.62    10.11 <
  16   0  14    73.99    61.92    11.54 o
  18   0  14   355.09   356.76    21.28 o
  20   0  14   110.80   120.03    15.74 o
  22   0  14    69.75    82.05    21.47 o
 -25   1  14     2.19    10.97    19.08 <
 -23   1  14   132.07   177.29    24.24 o
 -21   1  14    67.99    41.03    13.55 o
 -19   1  14    45.44    41.03     6.11 o
 -17   1  14     3.76     7.82     3.53 <
 -15   1  14     1.67     5.34     4.29 <
 -13   1  14    15.66    22.80     4.58 o
 -11   1  14    63.95    59.82     5.92 o
  -9   1  14    36.71    42.36     5.34 o
  -7   1  14   400.83   459.81    13.55 o
  -5   1  14    88.15    68.79     6.58 o
  -3   1  14   131.18   137.41     8.30 o
  -1   1  14     5.49     8.11     5.82 <
   1   1  14    96.00    95.42     8.59 o
   3   1  14     6.72    14.22     6.20 <
   5   1  14   135.47   152.01     9.45 o
   7   1  14   100.77    76.81     9.26 o
   9   1  14    29.51    37.88    12.88 <
  11   1  14     3.41     0.86     5.44 <
  13   1  14    64.08    49.61     7.82 o
  15   1  14    91.90    74.52     7.82 o
  17   1  14     0.88    -4.48     8.49 <
  19   1  14    63.21    52.19     9.45 o
  21   1  14     8.25     2.19     8.87 <
 -24   2  14    14.75    46.75    15.93 <
 -22   2  14     0.34    29.10    24.52 <
 -20   2  14   141.04   127.48     7.44 o
 -18   2  14    15.76    24.90     4.20 o
 -16   2  14    33.62    32.53     4.20 o
 -14   2  14   183.96   190.18     6.97 o
 -12   2  14    84.57    82.25     5.44 o
 -10   2  14   209.48   203.26     7.35 o
  -8   2  14    30.51    27.67     4.58 o
  -6   2  14   411.80   442.43    11.65 o
  -4   2  14    20.73    14.22     5.53 <
  -2   2  14    30.07    41.98     6.11 o
   0   2  14     9.07    17.27     4.96 o
   2   2  14     0.23     6.39     5.34 <
   4   2  14     0.21     2.39     4.29 <
   6   2  14   279.23   280.20    11.07 o
   8   2  14     2.05     3.91     4.39 <
  10   2  14    53.92    40.74     6.30 o
  12   2  14     0.00    -2.29     5.63 <
  14   2  14    42.42    32.15     8.01 o
  16   2  14    70.32    62.11     9.25 o
  18   2  14     3.15    -9.73     9.73 <
  20   2  14    85.58    69.84    12.21 o
  22   2  14    13.31    -0.38     6.11 <
 -21   3  14    85.60    74.42    21.28 o
 -19   3  14    97.20    77.67    15.65 o
 -17   3  14   104.65    95.80     6.87 o
 -15   3  14    83.19    65.07     4.96 o
 -13   3  14     0.07    -1.14     4.67 <
 -11   3  14     5.82    10.40     4.96 <
  -9   3  14   774.97   778.47    17.00 o
  -7   3  14   340.44   333.96     8.69 o
  -5   3  14    43.26    45.99     4.10 o
  -3   3  14   157.66   157.54     5.92 o
  -1   3  14    69.05    70.80     4.87 o
   1   3  14    38.68    38.07     3.34 o
   3   3  14   136.31   114.22    10.69 o
   5   3  14     9.63    22.71     7.63 <
   7   3  14     1.87     0.86     7.54 <
   9   3  14    55.26    41.69    10.11 o
  11   3  14    69.01    72.42    15.65 o
  13   3  14    15.23     2.67    11.54 <
  15   3  14    15.87    19.84    14.12 <
  17   3  14     3.62    13.64    17.36 <
  19   3  14    45.11    30.72    18.32 <
 -20   4  14    35.50    10.97    11.83 <
 -18   4  14     0.00     5.63     9.64 <
 -16   4  14   223.14   208.41     8.87 o
 -14   4  14    15.49     7.25     4.58 <
 -12   4  14    17.10    16.41     5.06 o
 -10   4  14  1594.97  1671.30    34.70 o
  -8   4  14   119.50   105.53     6.11 o
  -6   4  14   444.14   466.77    12.60 o
  -4   4  14    34.76    34.82     6.39 o
  -2   4  14    34.91    33.11     6.20 o
   0   4  14     7.05     1.81     4.67 <
   2   4  14   140.49   118.80    10.59 o
   4   4  14    42.49     9.92     9.25 <
   6   4  14   112.86   125.00    17.08 o
   8   4  14     7.69    20.03    12.50 <
  10   4  14     1.99   -11.16    15.74 <
  12   4  14     0.74     0.38    11.07 <
  14   4  14    14.39    10.78    14.22 <
  16   4  14     3.76    30.05    16.22 <
  18   4  14    25.74    21.75    19.75 <
 -15   5  14    18.54    21.94     9.64 <
 -13   5  14    43.90    26.52     7.82 o
 -11   5  14     2.84    -7.63     7.63 <
  -9   5  14     6.64    -5.72     6.96 <
  -7   5  14     5.09     1.91     7.25 <
  -5   5  14    95.39    97.61    10.50 o
  -3   5  14    11.71     4.01    10.02 <
  -1   5  14    11.58    -9.35    10.40 <
   1   5  14    27.56    14.22    13.55 <
   3   5  14    18.73    42.74    14.69 <
   5   5  14    12.01    14.60    14.31 <
   7   5  14    47.77    60.58    14.22 o
   9   5  14    91.85    68.22    18.13 o
  11   5  14    40.17    38.83    16.03 <
  13   5  14    11.31    22.61    15.55 <
 -12   6  14    31.96    22.13    10.30 <
 -10   6  14    64.92    74.52    13.83 o
  -8   6  14    15.51    28.34    14.02 <
  -6   6  14     0.04   -14.50    14.50 <
  -4   6  14    40.79    17.08    18.22 <
  -2   6  14    84.38    98.18    17.65 o
   0   6  14     0.95   -12.12    12.40 <
   2   6  14    15.75    24.71    16.41 <
   4   6  14   112.51   100.76    17.75 o
   6   6  14    23.93    13.26    17.84 <
   8   6  14     1.81     7.92    18.70 <
 -23   1  15     0.13    66.21    33.30 <
 -21   1  15     0.43   -14.79    14.79 <
 -19   1  15    42.74    15.17    16.22 <
 -17   1  15     8.59    11.35     4.58 <
 -15   1  15     7.32     5.72     4.39 <
 -13   1  15   514.32   498.41    14.03 o
 -11   1  15   381.69   429.61    13.08 o
  -9   1  15    15.77    31.01     6.77 o
  -7   1  15     1.55     4.77     5.63 <
  -5   1  15    18.24    21.85     6.30 o
  -3   1  15   419.61   455.80    15.08 o
  -1   1  15     0.08    -3.53     6.58 <
   1   1  15   193.83   200.02    10.78 o
   3   1  15     1.41     8.49     6.39 <
   5   1  15     9.78     6.58     7.54 <
   7   1  15    24.53     7.25     7.16 <
   9   1  15   101.41    71.75     8.87 o
  11   1  15   224.63   174.73    13.84 o
  13   1  15   441.86   369.40    17.37 o
  15   1  15    31.98    39.78     8.59 o
  17   1  15    61.48    37.59     9.45 o
  19   1  15     0.18     9.92    12.50 <
 -22   2  15     4.65    43.70    22.13 <
 -20   2  15     0.18     4.29    10.97 <
 -18   2  15    15.59    29.39    13.26 <
 -16   2  15    99.26   105.53     6.20 o
 -14   2  15   184.11   200.01     7.35 o
 -12   2  15  1058.93  1110.25    25.41 o
 -10   2  15    75.15    87.59     7.92 o
  -8   2  15   273.55   303.77    10.50 o
  -6   2  15     3.22     2.29     5.53 <
  -4   2  15    20.07    31.39     6.30 o
  -2   2  15     6.19    16.12     6.39 <
   0   2  15    59.35    52.57     6.97 o
   2   2  15     6.99     0.48     6.30 <
   4   2  15    47.62    41.41     6.87 o
   6   2  15     2.71     5.63     5.53 <
   8   2  15     0.39     3.91     4.87 <
  10   2  15     0.50     3.63     4.77 <
  12   2  15     5.24     0.57     4.58 <
  14   2  15    12.02     7.82     7.25 <
  16   2  15     1.68    12.40    14.02 <
  18   2  15    11.32     4.96    10.88 <
 -19   3  15    59.24    78.05    20.70 o
 -17   3  15     7.94     4.87    12.12 <
 -15   3  15   218.48   200.01     9.16 o
 -13   3  15   107.75   119.08     7.73 o
 -11   3  15   388.71   426.55    11.64 o
  -9   3  15    39.95    44.08     5.72 o
  -7   3  15   387.90   403.27    11.07 o
  -5   3  15   316.96   331.18     9.45 o
  -3   3  15   605.55   657.62    15.75 o
  -1   3  15     0.67     6.58     4.39 <
   1   3  15   283.49   285.93     8.68 o
   3   3  15    13.06    13.55     5.72 <
   5   3  15    36.31    54.38    14.50 o
   7   3  15   296.27   291.27    18.42 o
   9   3  15    84.30    88.64    14.69 o
  11   3  15    13.34    14.12    11.54 <
  13   3  15     3.85    -2.10    15.93 <
  15   3  15     0.74    17.17    13.36 <
  17   3  15     0.34     1.53    12.50 <
 -16   4  15     2.20    21.94     8.30 <
 -14   4  15     1.22     5.06     5.72 <
 -12   4  15     0.50    -2.29     5.34 <
 -10   4  15   103.17   100.47     6.97 o
  -8   4  15   270.50   245.84     8.97 o
  -6   4  15   183.67   219.95    10.97 o
  -4   4  15    88.96    72.90     7.25 o
  -2   4  15    25.75    18.80     7.82 <
   0   4  15    24.24    10.21     7.73 <
   2   4  15    58.33    22.71    11.93 <
   4   4  15    75.62    80.05    16.03 o
   6   4  15     1.86    15.36    14.02 <
   8   4  15    86.86    47.23    14.98 o
  10   4  15    14.08     3.53    15.36 <
  12   4  15     0.12     2.39    18.32 <
  14   4  15     8.12    28.72    17.17 <
 -13   5  15    30.42    32.34     8.11 o
 -11   5  15    17.08    26.71     8.01 o
  -9   5  15     0.66    -7.73     7.73 <
  -7   5  15     4.87    -4.48     8.49 <
  -5   5  15     5.01    18.89    10.30 <
  -3   5  15     3.54    -5.63    13.83 <
  -1   5  15     4.72     1.62    14.41 <
   1   5  15     4.09    -7.06    11.83 <
   3   5  15     2.93    -2.77    11.16 <
   5   5  15     1.11    23.56    14.50 <
   7   5  15     0.15    -9.25    12.50 <
   9   5  15    19.70     8.87    19.08 <
  11   5  15     4.29     4.58    15.74 <
  -6   6  15     3.51     7.06    17.17 <
  -4   6  15     5.69     4.01    17.17 <
  -2   6  15   248.41   250.88    21.47 o
   0   6  15   166.76   218.04    22.61 o
   2   6  15     1.39   -10.78    18.79 <
 -20   0  16    32.72    69.17    24.42 <
 -18   0  16    93.05    95.32    23.09 o
 -16   0  16     8.56     5.72     9.16 <
 -14   0  16    42.13    43.03     9.83 o
 -12   0  16   123.14   119.27    12.21 o
 -10   0  16     0.48    18.03    12.50 <
  -8   0  16     8.07    -4.48     9.35 <
  -6   0  16    45.99    29.00    10.30 <
  -4   0  16     3.72     6.77     9.92 <
  -2   0  16    92.06    64.69    10.21 o
   0   0  16    56.65    71.94    11.35 o
   2   0  16   427.29   415.79    21.67 o
   4   0  16   510.15   477.31    27.78 o
   6   0  16    27.09    39.59    15.65 <
   8   0  16    20.10    16.51    17.08 <
  10   0  16     8.62    47.32    19.08 <
  12   0  16   541.79   514.44    39.52 o
  14   0  16  1224.95   998.20    36.97 o
  16   0  16   256.36   263.10    20.42 o
  18   0  16   379.29   321.73    40.85 o
 -19   1  16    21.55    18.22    20.04 <
 -17   1  16    43.15    64.21    20.99 o
 -15   1  16     7.59    10.21     5.06 <
 -13   1  16   143.46   141.22     8.11 o
 -11   1  16     0.00     2.19     5.63 <
  -9   1  16    14.67    23.76     6.39 o
  -7   1  16     7.05     4.29     6.77 <
  -5   1  16   110.58    97.52     9.06 o
  -3   1  16   115.60   120.80     9.35 o
  -1   1  16     2.08    15.65     7.63 <
   1   1  16     0.01    11.73     8.30 <
   3   1  16   172.28   147.72    11.36 o
   5   1  16    48.95    40.17    10.21 o
   7   1  16     8.41    15.26    12.98 <
   9   1  16   111.54    72.42    15.36 o
  11   1  16     5.47     8.78    10.30 <
  13   1  16    10.04     3.82    10.11 <
  15   1  16    54.88    61.92    14.60 o
  17   1  16   134.34   120.04    22.33 o
 -18   2  16     6.79     8.40    10.30 <
 -16   2  16     1.43     0.67     9.54 <
 -14   2  16     4.77     8.78     5.92 <
 -12   2  16   211.71   240.19     9.35 o
 -10   2  16   655.88   656.01    17.38 o
  -8   2  16    36.75    30.91     6.39 o
  -6   2  16     6.01    16.50     7.06 <
  -4   2  16     0.99    -3.63     7.92 <
  -2   2  16    27.10    26.52     6.30 o
   0   2  16    39.77    45.61     7.63 o
   2   2  16   150.39   126.43     9.35 o
   4   2  16    15.89     1.34     7.92 <
   6   2  16     1.62    -1.34     5.44 <
   8   2  16     0.76    -1.14     5.06 <
  10   2  16     0.21    13.45     6.49 <
  12   2  16    12.07     3.72    16.22 <
  14   2  16     0.14     3.91    13.36 <
  16   2  16    25.35    50.47    20.61 <
 -17   3  16    38.66    62.78    16.70 o
 -15   3  16     5.95    14.98     7.82 <
 -13   3  16   255.73   224.93     9.64 o
 -11   3  16    12.82     4.58     6.58 <
  -9   3  16   593.19   607.17    15.85 o
  -7   3  16    35.45    27.76     6.58 o
  -5   3  16   301.54   309.12    10.88 o
  -3   3  16     0.14     5.72     4.87 <
  -1   3  16     0.18     1.62     7.82 <
   1   3  16     1.31     4.58     2.58 <
   3   3  16    55.96    60.59    10.02 o
   5   3  16    50.70    52.67    11.07 o
   7   3  16    94.55    76.33    10.02 o
   9   3  16     0.00     2.58     9.16 <
  11   3  16    37.22    27.57     8.97 o
  13   3  16     0.20   -16.98    16.98 <
  15   3  16     6.81    -1.34    13.55 <
 -14   4  16    51.55    41.12    11.74 o
 -12   4  16     3.18     5.44     7.82 <
 -10   4  16     4.36    15.46     7.92 <
  -8   4  16   354.11   353.80    15.56 o
  -6   4  16     2.02    -7.82     7.82 <
  -4   4  16    33.92    17.65     9.54 <
  -2   4  16    80.81    92.17    14.60 o
   0   4  16    81.01    70.22    11.74 o
   2   4  16     3.43     0.76    10.69 <
   4   4  16    36.37    30.34    13.74 <
   6   4  16     2.81    -3.05    14.98 <
   8   4  16    15.06    -6.11    13.93 <
  10   4  16    34.28    32.92    20.32 <
  -9   5  16   144.94   108.49    15.65 o
  -7   5  16    81.60   105.72    15.55 o
  -5   5  16     1.24    14.02    12.50 <
  -3   5  16     0.42     3.91    11.45 <
  -1   5  16    19.45    38.07    16.03 <
   1   5  16   118.82   162.97    19.75 o
   3   5  16    12.98    23.47    12.98 <
   5   5  16     0.60     5.34    19.08 <
 -17   1  17     2.25     5.63    18.60 <
 -15   1  17     3.87    -1.34    18.22 <
 -13   1  17    39.16    29.19     6.96 o
 -11   1  17    53.63    47.80     7.25 o
  -9   1  17     0.00    -2.48     7.25 <
  -7   1  17     5.37    -7.25     7.25 <
  -5   1  17     3.26     8.68     7.44 <
  -3   1  17    13.78    15.07     8.68 <
  -1   1  17     7.65    14.69    10.11 <
   1   1  17     5.98    -8.59     8.59 <
   3   1  17    41.73    59.44    14.41 o
   5   1  17    45.66    32.44    13.07 <
   7   1  17     0.00    24.61    15.74 <
   9   1  17     0.17    -9.16    15.17 <
  11   1  17    41.00    15.36    13.93 <
  13   1  17     0.48   -12.88    18.79 <
 -16   2  17     1.08    10.02    13.74 <
 -14   2  17     0.13    -7.73     7.73 <
 -12   2  17     3.31    14.22     7.63 <
 -10   2  17    33.59    23.37     6.87 o
  -8   2  17    18.52    34.54     8.01 o
  -6   2  17     0.69     6.39     6.58 <
  -4   2  17     2.00     4.67     6.96 <
  -2   2  17   208.69   154.59    12.41 o
   0   2  17    67.08    61.64    12.59 o
   2   2  17     7.30    20.89    13.17 <
   4   2  17     0.03    31.58    16.60 <
   6   2  17     8.45     7.16    12.31 <
   8   2  17     8.14     8.30    16.51 <
  10   2  17    22.61    20.23    16.89 <
  12   2  17   110.86   119.84    19.46 o
 -13   3  17     0.69    -7.16     7.16 <
 -11   3  17    35.13    34.25     7.54 o
  -9   3  17   741.27   723.45    21.58 o
  -7   3  17   617.98   625.50    18.33 o
  -5   3  17    24.26    13.93     8.68 <
  -3   3  17    15.96    16.98    10.59 <
  -1   3  17    22.04    42.55    12.21 o
   1   3  17    43.27    33.30     8.87 o
   3   3  17    67.98    75.57    11.26 o
   5   3  17    30.99    58.20    13.64 o
   7   3  17    30.41    36.25    10.78 o
   9   3  17    41.92    11.54    20.04 <
  11   3  17     5.41    23.09    18.03 <
 -10   4  17     2.01     5.44    11.54 <
  -8   4  17    95.42    58.58    14.03 o
  -6   4  17   270.35   264.82    16.99 o
  -4   4  17    58.32    50.09    13.55 o
  -2   4  17     6.01    11.73    11.26 <
   0   4  17     8.59    -4.48    10.97 <
   2   4  17    22.82     2.77    12.50 <
   4   4  17     5.01    13.64    16.03 <
   6   4  17    62.22    83.58    16.89 o
 -12   0  18    99.82    92.36    11.74 o
 -10   0  18   157.35   138.55    14.60 o
  -8   0  18   174.19   198.38    16.99 o
  -6   0  18    13.46    -2.77    11.64 <
  -4   0  18    10.70    -5.63    12.50 <
  -2   0  18   547.10   487.80    37.42 o
   0   0  18    33.45    39.78    28.62 <
   2   0  18    11.61    17.65    20.32 <
   4   0  18    18.44   -16.12    22.42 <
   6   0  18    56.42    82.82    27.48 o
   8   0  18     2.52    42.74    31.20 <
  10   0  18   185.43   142.94    31.49 o
 -13   1  18    15.99    28.72    19.75 <
 -11   1  18     2.66     6.87     7.06 <
  -9   1  18     1.70     3.63     8.11 <
  -7   1  18     8.89     2.39    10.11 <
  -5   1  18    13.20    16.51     9.64 <
  -3   1  18    59.09    46.66    10.40 o
  -1   1  18    21.48    12.98    15.55 <
   1   1  18    12.47    -4.10    15.36 <
   3   1  18     1.09    24.52    13.26 <
   5   1  18    13.67    19.65    11.16 <
   7   1  18     0.25    17.36    13.64 <
   9   1  18    18.53    22.42    14.98 <
 -12   2  18     1.43    -4.10    14.22 <
 -10   2  18    18.78    15.07     7.73 <
  -8   2  18     2.38     3.82     7.82 <
  -6   2  18    94.97    69.27     8.78 o
  -4   2  18     0.19     9.92     8.97 <
  -2   2  18    79.22   104.19    17.08 o
   0   2  18     6.23     3.53    14.22 <
   2   2  18     3.21    23.85    14.60 <
   4   2  18     5.55    24.90    16.03 <
   6   2  18     0.21   -10.30    17.75 <
   8   2  18     6.61    -2.96    16.03 <
  -9   3  18     0.01   -13.07    13.07 <
  -7   3  18    18.10    11.35    14.31 <
  -5   3  18   242.16   244.96    22.14 o
  -3   3  18    19.84    12.50    11.93 <
  -1   3  18     7.95    -6.20     6.20 <
   1   3  18    52.47    52.28    16.70 o
   3   3  18     4.97   -10.59    18.13 <
   5   3  18     3.05     0.76    18.03 <
  -7   1  19    75.59    56.48    16.22 o
  -5   1  19     4.88    17.75    16.03 <
  -3   1  19     0.13    27.67    16.70 <
  -1   1  19    22.17     5.53    16.79 <
   1   1  19    81.26    98.85    18.51 o
   3   1  19    21.11    36.35    13.26 <
