# Supplementary material for: Redetermination of cytosinium hydrogen maleate–cytosine (1/1) from the original data
Source: Acta Crystallogr E Crystallogr Commun. 2016 Mar 15;72(Pt 4):509–11. doi: 10.1107/S2056989016003923 (PMC4910327; doi:10.1107/S2056989016003923)
Supplement: Supplementary file 3 [file e-72-00509-Isup3.smi]

O=C1N[CH]C=C(N1)N.O=C1N[CH]C=C(N1)N.O=C([O])/C=C\C(=O)O
